# Supplementary material for: Integrating genomic, transcriptomic, and phenotypic information to explore drug resistance in Mycobacterium tuberculosis sub-lineage 4.2.2.2
Source: J Appl Microbiol. 2025 Mar 12;136(3):lxaf063. doi: 10.1093/jambio/lxaf063 (PMC11940716; doi:10.1093/jambio/lxaf063)
Supplement: lxaf063_Supplemental_Files [file lxaf063_supplemental_files.zip]

Archive with 1 entries (1 files):
- lxaf063_Supplemental_File.csv
