# Supplementary material for: Integrating genomic, transcriptomic, and phenotypic information to explore drug resistance in Mycobacterium tuberculosis sub-lineage 4.2.2.2
Source: J Appl Microbiol. 2025 Mar 12;136(3):lxaf063. doi: 10.1093/jambio/lxaf063 (PMC11940716; doi:10.1093/jambio/lxaf063)
Supplement: lxaf063_Supplemental_Files [file lxaf063_supplemental_files.zip › lxaf063_Supplemental_File.csv]

Gene	baseMean	log2FoldChange	lfcSE	stat	pvalue	padj	Mtb_Eth_RR_001	Mtb_Eth_RR_003	Mtb_Eth_RR_015	Mtb_Eth_SR_006	Mtb_Eth_SR_007	Mtb_Eth_SR_017
Rv0001	10419.29426	-0.084004133	0.364751762	-0.23030494	0.817854822	0.977798907	8768.807129	6578.240615	15001.96246	9265.017949	12157.88518	10743.85225
Rv0002	1525.463858	-0.06074188	0.272274376	-0.223090695	0.82346492	0.977798907	1278.497285	1344.812737	1857.838946	1401.494947	1783.392053	1486.747178
Rv0003	1335.053513	-0.089623665	0.244828881	-0.366066556	0.714315412	0.957677627	1179.739112	1213.571976	1488.82409	1328.579332	1568.442763	1231.163806
Rv0004	349.2586671	0.214701532	0.240246059	0.89367348	0.371496619	0.876134978	352.1609289	398.5830521	375.9774008	348.4798247	344.5077659	275.8430299
Rv0005	19558.92131	-0.051025919	0.247300196	-0.2063319	0.836531662	0.978508262	20125.23152	17589.50249	19925.64182	19430.5911	23630.68083	16651.88008			Gene expression diffrence of clical isolates of M. tuberculosis
Rv0006	10643.78488	0.199388544	0.215629565	0.924680919	0.355131908	0.8695525	11953.56683	11634.25043	10547.09443	10837.91194	9902.389888	8987.495783
Rv0007	1379.955264	-0.25412084	0.331090196	-0.76752753	0.442767932	0.897064088	1358.116278	1367.496325	1051.344213	1979.138135	1526.238108	997.3985262
Rvnt01	17.52074076	0.003794247	0.474415653	0.007997728	0.993618804	0.998526942	19.90474815	13.77217863	18.56678522	9.469560455	21.59307935	21.81809276
Rvnt02	64.86903849	-0.596144063	0.294464202	-2.024504365	0.042918283	0.623497859	45.16846696	51.03807374	59.1816279	73.86257155	80.48329575	79.48019506
Rv0008c	123.3560706	-0.315195797	0.259345867	-1.215349218	0.224232928	0.825263058	111.7728166	100.4558912	118.3632558	139.2025387	147.225541	123.1163806
Rv0009	3923.776184	0.070106319	0.261966773	0.267615311	0.788995444	0.977454212	3887.550428	4263.704478	3907.147866	3741.423336	4694.531751	3048.299246
Rv0010c	1541.784813	0.034197827	0.305209179	0.112047176	0.910786001	0.986905841	1499.746217	1349.673506	1832.309617	1475.357519	1959.081199	1134.540824
Rv0011c	1521.236285	0.044707147	0.303283912	0.147410217	0.882808241	0.984373571	1423.189493	1237.065692	1975.041778	1242.406332	1812.837162	1436.877252
Rv0012	655.152737	0.180441572	0.24587511	0.733874902	0.463024985	0.902651521	682.8859751	750.1786712	655.6396032	564.3858031	729.2571798	548.5691894
Rv0013	590.4611555	0.139285136	0.261164101	0.533324201	0.593809178	0.933392118	583.3622344	636.7607295	638.2332421	614.5744735	635.0328335	434.80342
Rv0014c	3199.980041	0.362286964	0.223915972	1.617959455	0.105671336	0.711000733	4030.711501	3646.386824	3121.540766	2903.367236	2773.729192	2724.144725
Rv0015c	2044.341304	0.429992906	0.317989913	1.352221841	0.176304359	0.778704097	2728.481632	2619.954452	1691.898304	2210.19541	1500.719015	1514.799012
Rv0016c	2500.487387	0.146267063	0.252994437	0.578143396	0.56316731	0.924732447	2792.789279	2971.550071	2116.613516	2628.749982	2205.438604	2287.78287
Rv0017c	1546.169808	0.260714058	0.243184215	1.072084625	0.283682024	0.852542624	1791.427334	1789.573094	1476.059425	1598.461805	1407.476172	1214.021019
Rv0018c	2163.0339	0.328919864	0.349443083	0.941268777	0.346567139	0.865589972	2608.287575	2867.853667	1749.919507	2650.529971	1627.33298	1474.279697
Rv0019c	1477.855887	0.212051721	0.261069103	0.812243648	0.416651839	0.888436532	1743.196598	1617.015797	1399.471436	1586.151376	1424.161733	1097.138379
Rv0020c	5465.754394	0.37216014	0.255332561	1.457550649	0.144964441	0.748612011	6305.977329	7037.583279	5156.924596	5524.541569	4292.115272	4477.384322
Rvnt03	41.5123954	-0.461915281	0.580752761	-0.795373371	0.426396345	0.89162476	32.91939118	38.88615142	33.65229822	95.6425606	32.38961902	15.58435197
Rv0021c	488.1427334	-0.669059298	0.397244476	-1.684250727	0.092133223	0.697895311	334.5528824	366.988054	430.5173324	892.9795509	578.1056243	325.7129562
Rv0022c	19.24655661	-0.195238353	0.466054909	-0.41891706	0.675276748	0.944852689	12.24907579	22.68358833	18.56678522	22.72694509	12.75954689	26.49339835
Rv0023	124.2187167	0.259687394	0.306427706	0.847467082	0.396734827	0.879125583	136.2709681	161.2155028	109.0798632	133.5208024	114.835922	90.38924144
Rv0024	158.3337179	0.509265379	0.418026423	1.218261218	0.223124723	0.825263058	160.7691197	276.2537007	120.684104	175.1868684	89.31682821	127.7916862
Rv0025	133.3642929	0.324760171	0.301253849	1.078028288	0.281021132	0.852542624	120.1940562	186.3294756	138.0904651	127.8390661	103.0578787	124.6748158
Rv0026	717.072467	-0.024669843	0.237318923	-0.103952281	0.917207218	0.988590084	682.1204079	814.9889235	635.9123939	778.3978694	730.2386834	660.7765236
Rv0027	292.8954556	0.234669479	0.238277801	0.984856658	0.324694486	0.864258109	335.3184497	320.0006211	294.7477154	249.996396	303.2846145	254.0249372
Rv0028	242.3287041	0.154180371	0.302688012	0.509370589	0.610492488	0.9348044	247.2782175	304.6081861	213.5180301	179.9216486	282.6730387	225.9731036
Rv0029	385.5304801	-0.231273993	0.307303044	-0.752592588	0.451694773	0.90092357	388.9081562	352.4057473	323.7583173	509.4623525	453.4546663	285.1936411
Rv0030	201.5151994	-0.70256411	0.259400821	-2.70841128	0.006760619	0.333552016	146.2233422	149.8737086	163.6197948	242.4207476	213.9677863	292.9858171
Rv0032	367.3058457	-0.154867247	0.338463048	-0.457560281	0.647268384	0.939506943	238.8569778	347.5449783	457.2070861	458.326726	309.1736361	392.7256697
Rv0033	24.02606689	-0.369176425	0.521830512	-0.707464237	0.47927803	0.905826684	9.952374077	28.35448541	24.36890561	29.35563741	14.7225541	37.40244473
Rv0034	8.798831976	-0.250294533	0.674250214	-0.371219064	0.710474375	0.954798215	10.71794131	8.911409701	4.641696306	18.93912091	4.907518033	4.675305592
Rv0035	385.4823911	0.03146058	0.285966047	0.110015089	0.912397408	0.986909446	339.9118531	476.3553549	352.7689193	454.5389018	319.9701758	369.3491418
Rv0036c	366.7936376	0.171791487	0.313953764	0.547187218	0.584250116	0.929054258	339.1462859	460.96292	366.6940082	454.5389018	316.0441613	263.3755483
Rv0037c	316.4778592	0.032730748	0.271138917	0.120715789	0.903916152	0.986165537	308.5235964	381.5703608	270.3788098	355.1085171	312.1181469	271.1677243
Rv0038	831.2287864	0.064030336	0.245262167	0.26106895	0.794039336	0.977454212	988.3473026	796.355976	763.5590423	719.6865946	879.4272316	839.9965713
Rv0039c	145.7996895	0.241712068	0.382641623	0.631693088	0.527587446	0.916253331	155.410149	189.5699882	129.9674966	188.4442531	133.4844905	77.92175986
Rv0040c	616.5251268	0.000382903	0.274058352	0.00139716	0.998885228	0.999138367	473.8861195	733.9761081	641.7145143	616.4683856	561.420063	671.68557
Rv0041	2165.368027	-0.132698837	0.233007144	-0.569505442	0.569013179	0.92590106	2049.423493	2102.282561	2046.988071	2353.185773	2549.94637	1890.381894
Rv0042c	407.4421709	-0.051599258	0.28120797	-0.183491449	0.854412428	0.980753997	426.4209508	376.7095919	398.0254582	534.0832097	349.415284	359.9985306
Rv0043c	495.2163961	0.181663074	0.21962802	0.827139787	0.408157835	0.884678754	529.0069606	554.9377859	495.5010807	472.5310667	490.7518033	428.5696792
Rv0044c	376.746077	-0.052000918	0.252415791	-0.206012936	0.836780807	0.978508262	339.9118531	384.8108734	386.4212175	444.1223853	385.7309174	319.4792154
Rv0045c	1893.977625	0.031453822	0.339338263	0.092691646	0.926148534	0.989386138	1475.248065	1464.711704	2804.744993	1879.70775	1761.798974	1977.654265
Rv0046c	10418.52144	0.040592718	0.370843658	0.109460461	0.912837281	0.987114726	7917.496362	7479.103123	16299.31658	9969.553247	9459.731761	11385.92755
Rv0047c	6717.074788	0.106652053	0.331837834	0.32139811	0.747908715	0.968199338	5298.490845	5510.491708	10087.5665	6312.408999	6300.271651	6793.219025
Rv0048c	356.2639372	-0.578455799	0.440654289	-1.31272023	0.189277238	0.798713231	237.3258434	344.3044657	276.1809302	715.8987704	244.3943981	319.4792154
Rv0049	641.8243514	-0.072288438	0.234166007	-0.308705945	0.757545221	0.96909903	564.9886207	653.7734208	657.9604514	657.1874956	583.0131424	734.0229779
Rv0050	3594.435146	0.425447838	0.275425647	1.544692159	0.122420742	0.741495621	4050.616249	4615.300097	3697.111108	3738.582468	3086.828843	2378.172111
Rv0051	635.6277681	0.407248935	0.248584902	1.638268983	0.101365595	0.706039642	770.1606401	744.5077741	660.2812995	528.4014734	642.8848624	467.5305592
Rv0052	282.4615184	0.389795483	0.339833748	1.147018169	0.251374112	0.839648338	348.3330927	345.924722	268.0579617	278.4050774	301.3216072	152.7266493
Rv0053	998.6591164	-0.318703257	0.348090662	-0.915575428	0.359889624	0.873069665	783.1752831	831.1914866	1053.665061	1355.094101	1295.584761	673.2440052
Rv0054	1451.736706	-0.185810406	0.415234208	-0.447483378	0.654526087	0.940791866	1244.812327	1209.521335	1622.272859	1859.821673	2041.527502	732.4645427
Rv0055	453.154506	-0.092681597	0.363394438	-0.255044073	0.798689059	0.977454212	437.1388921	406.6843336	473.4530232	540.711902	600.6802073	260.2586779
Rv0056	1323.231809	-0.202311202	0.367991185	-0.54977187	0.582475855	0.929054258	1055.717219	1057.217242	1580.497592	1456.418398	1909.024515	880.5158865
Rv0057	1808.39297	-0.350144498	0.400579238	-0.874095473	0.382066262	0.876314171	1582.427478	1118.786982	2070.196552	1955.464234	2895.43564	1228.046935
Rv0058	4667.757445	-0.122168448	0.376341531	-0.324621223	0.745467763	0.968199338	4173.872574	4148.66628	5089.62	4909.02014	6936.285988	2749.079688
Rv0059	2384.311292	-0.330297863	0.418771029	-0.788731407	0.430269007	0.89162476	1865.687356	2080.409101	2392.794446	2495.22918	4125.259659	1346.48801
Rv0060	3798.738125	-0.072344377	0.277589312	-0.260616582	0.794388201	0.977454212	3432.803489	3853.779631	3824.757756	3287.83139	5048.854553	3344.401933
Rv0061c	2047.582658	-0.214147937	0.27515139	-0.778291314	0.436397295	0.895715092	1585.489747	1839.801039	2262.826949	1786.906058	2500.87119	2309.600962
Rv0062	416.8825424	-0.244139789	0.375752094	-0.649736338	0.515862547	0.915318038	337.6151514	426.9375375	381.7795212	586.1657922	524.122926	244.674326
Rv0063	354.6203544	0.091240699	0.284821546	0.320343389	0.748708035	0.968199338	336.0840169	407.4944618	355.0897674	353.214605	417.1390328	258.7002427
Rv0063a	113.3626908	0.418022266	0.364177568	1.147852868	0.251029308	0.839648338	179.1427334	123.9496077	84.71095759	81.43821991	97.16885706	113.7657694
Rv0064	6774.403265	1.10257805	0.412357121	2.673842632	0.007498763	0.340794386	12001.79757	9893.285024	5835.772681	4986.670536	2474.370592	5454.52319
Rv0064A	73.8617964	-0.281436821	0.542542494	-0.518736917	0.603944214	0.9348044	76.55672367	66.43050868	55.70035567	50.18867041	35.33412984	158.9603901
Rv0065	806.6144125	0.093138636	0.401283479	0.232101845	0.816458912	0.977798907	751.7870264	827.950974	916.7350204	483.8945393	601.6617109	1257.657204
Rv0066c	3177.992326	0.334043244	0.315030103	1.060353408	0.28898385	0.852676868	3436.631325	4285.577938	2909.18316	1998.077256	3016.160583	3422.323693
Rv0067c	127.2645726	-0.227104568	0.326437116	-0.695706944	0.486612376	0.907541679	101.0548752	152.3040931	97.47562243	107.9529892	144.2810302	160.5188253
Rv0068	198.1254745	-0.901319224	0.405391306	-2.223331413	0.026193461	0.556976114	127.8497285	105.3166601	181.0261559	192.2320772	186.4856853	395.8425401
Rv0069c	722.0900951	-0.185921081	0.349600508	-0.531810098	0.594857528	0.933392118	678.2925717	644.0518829	705.5378385	1143.922903	599.6987037	561.036671
Rv0070c	779.0121459	-0.489460097	0.435857303	-1.122982438	0.261444953	0.847331665	597.9080119	654.5835489	692.7731737	1559.636607	633.0698263	536.1017079
Rv0071	168.4434173	-0.258785068	0.249931144	-1.035425453	0.300470264	0.856286016	172.2526283	141.7724271	146.2134336	184.6564289	194.3377141	171.4278717
Rv0072	1090.75152	0.107302726	0.274133527	0.391425038	0.695483088	0.951909146	1065.669593	1006.179168	1322.883447	881.6160784	1284.788221	983.3726095
Rv0073	814.8044662	0.187549216	0.257649788	0.727923034	0.466660702	0.902651521	825.2814812	817.419308	961.9915594	780.2917815	888.260764	615.5819029
Rv0074	412.0658384	-0.339258535	0.326531514	-1.038976396	0.298815714	0.855896679	344.5052565	430.9881782	316.7957729	597.5292647	466.2142132	316.362345
Rv0075	481.4093352	-0.519213354	0.244432495	-2.124158468	0.033656895	0.610665097	383.5491856	349.9753628	454.886238	579.5370998	612.4582506	508.0498743
Rv0076c	225.9814618	-1.113193857	0.325982486	-3.414888539	0.000638081	0.167900424	131.6775647	109.3673009	187.9887004	276.5111653	266.968981	383.3750585
Rv0077c	95.62659979	-0.425909459	0.35363431	-1.204378215	0.228443428	0.8253018	78.08785814	84.25332808	81.22968536	84.27908805	85.39081378	160.5188253
Rv0078	220.4171436	0.590808895	0.305320845	1.935042776	0.052985047	0.643483014	310.0547309	299.7474172	184.5074282	170.4520882	189.4301961	168.3110013
Rv0078A	2102.188811	0.232577486	0.330936233	0.702786406	0.48218887	0.906542055	2612.880979	1843.85168	2356.821299	1290.70109	2470.444578	2038.433238
Rv0078B	662.7297956	-0.358016152	0.412852176	-0.867177583	0.385844717	0.877997563	690.5416475	516.0516345	534.9554993	377.8354622	756.7392807	1100.255249
Rv0079	2546.020856	-0.304102755	0.490232179	-0.620323937	0.535044539	0.918213926	1786.83393	1433.116705	3615.881422	1515.129673	2538.168327	4386.99508
Rv0080	1765.032611	-0.582448436	0.577793986	-1.008055552	0.313427794	0.862797627	1127.68054	680.5076499	2432.248864	946.0090895	1772.595514	3631.15401
Rv0081	201.0516196	-0.4012166	0.604526887	-0.66368694	0.5068907	0.915318038	102.5860097	92.35460962	324.9187414	97.53647269	207.097261	381.8166233
Rv0082	219.5766042	-0.269349851	0.562844056	-0.478551471	0.632257749	0.936779255	153.8790146	85.06345623	358.5710396	125.9451541	235.5608656	358.4400954
Rv0083	226.7508154	-0.056367455	0.479753984	-0.117492416	0.906469854	0.986165537	180.6738679	109.3673009	377.1378249	167.6112201	221.8198151	303.8948635
Rv0084	154.7079945	-0.17384847	0.484060833	-0.359145913	0.719485936	0.959762353	143.1610733	62.3798679	230.9243912	112.6877694	179.61516	199.4797052
Rv0085	64.79372956	-0.227309676	0.469208592	-0.484453353	0.628064162	0.936095666	54.3552738	30.78486987	93.9943502	50.18867041	62.81623083	96.62298223
Rv0086	340.0936568	0.019915583	0.45397341	0.043869491	0.965008434	0.993320239	293.9778189	184.7092192	548.8805882	222.5346707	375.9158814	414.5437625
Rv0087	231.6132691	-0.295713665	0.443673427	-0.666512003	0.505083894	0.915318038	191.3918092	115.038198	317.956197	163.8233959	320.9516794	280.5183355
Rv0088	1002.173393	0.196301068	0.306441993	0.640581488	0.52179463	0.915438895	966.1458527	1055.596985	1188.274254	638.2483747	1036.467809	1128.307083
Rv0089	234.111427	0.176962505	0.249357744	0.709673187	0.477906823	0.905826684	243.4503813	259.2410095	242.528632	188.4442531	251.2649233	219.7393628
Rv0090	105.2208622	-0.16961031	0.282766967	-0.599823633	0.548623782	0.919133497	107.1794131	100.4558912	88.19222981	100.3773408	101.0948715	134.025427
Rv0091	186.9717396	-0.638025192	0.360969023	-1.767534472	0.077138761	0.684413141	116.36622	161.2155028	162.4593707	317.2302752	214.9492899	149.6097789
Rv0092	519.7316331	-0.079281414	0.341933689	-0.231861957	0.816645233	0.977798907	473.8861195	617.3176538	425.8756361	735.7848474	486.8257889	378.6997529
Rv0093c	134.7344803	-0.056330255	0.312586486	-0.180206942	0.856990109	0.981294037	127.8497285	159.5952465	109.0798632	173.2929563	121.7064472	116.8826398
Rv0095c	92.06762436	-2.370306084	0.715489708	-3.312844418	0.000923523	0.179106927	25.26371881	27.54435726	37.13357045	358.8963412	67.72374886	35.84400954
Rv0096	180.4938439	-1.879261492	0.464460815	-4.046114182	5.21E-05	0.034256566	79.61899262	77.77230284	74.2671409	497.1519239	153.1145626	201.0381404
Rv0097	533.7786939	-0.882890786	0.31511167	-2.801834619	0.005081291	0.3021204	353.6920634	362.9374133	409.629699	874.04043	465.2327096	737.1398483
Rv0098	225.2511352	-0.811710201	0.297575579	-2.727744676	0.006376895	0.330584558	169.1903593	163.6458872	156.6572503	287.8746378	211.0232754	363.115401
Rv0099	879.3601792	-1.248691972	0.588708557	-2.121069852	0.033915925	0.610665097	492.2597332	437.4692035	632.4311217	533.1362536	575.1611135	2605.70365
Rv0100	205.4141866	-1.441281858	0.614654072	-2.344866686	0.019033884	0.491261788	103.351577	95.59512224	132.2883447	91.85473641	176.6706492	632.7246901
Rv0101	3180.4749	-0.051796234	0.251296205	-0.206116262	0.836700096	0.978508262	2959.682937	3785.728866	2623.718837	3162.833192	3092.717865	3458.167703
Rv0102	1418.965924	0.385503631	0.26829022	1.43689036	0.150749149	0.75111044	1672.764412	1792.813606	1355.375321	982.9403752	1326.011373	1383.890455
Rv0103c	1420.783161	0.320222078	0.216890159	1.476425116	0.139829804	0.748612011	1626.830378	1701.269125	1405.273557	1296.382826	1288.714236	1206.228843
Rv0104	519.4595121	-0.380553383	0.239124793	-1.591442605	0.111510003	0.721524557	416.4685768	405.8742055	532.6346511	588.0597043	590.8651712	582.8547638
Rv0105c	10.12690436	-0.182612981	0.683898323	-0.267017735	0.789455506	0.977454212	3.062268947	11.34179416	13.92508892	11.36347255	3.926014427	17.14278717
Rv0106	170.0938223	-0.39605382	0.317250691	-1.248393878	0.21188685	0.818314478	130.1464302	135.2914018	175.2240356	214.9590223	137.4105049	227.5315388
Rv0107c	1593.686327	-0.242724616	0.37534392	-0.646672565	0.517843882	0.915438895	1371.130921	1256.508768	1753.40078	2628.749982	1328.955883	1223.37163
Rv0108c	720.0445184	0.0597645	0.346242039	0.172609023	0.862958759	0.983730543	692.8383492	499.0389432	1014.210643	858.8891333	635.0328335	620.2572085
Rv0109	97.71972077	-0.577031528	0.298165109	-1.935275155	0.052956539	0.643483014	95.69590459	69.6710213	69.62544459	133.5208024	104.0393823	113.7657694
Rv0110	276.9568908	-0.111366574	0.261958015	-0.425131386	0.670740899	0.944004481	233.4980072	251.9498561	313.3145007	258.5190004	278.7470243	325.7129562
Rv0111	1312.377557	0.453771126	0.368576019	1.231146637	0.218268026	0.822958184	1473.716931	1965.370903	1112.846689	1548.273134	993.28165	780.7760338
Rv0112	1268.295199	-0.444854368	0.513103215	-0.866988074	0.385948544	0.877997563	869.6843809	688.6089314	1665.20855	656.2405395	2339.904598	1390.124196
Rv0113	523.9352236	-0.407258998	0.470912927	-0.864828664	0.387132836	0.877997563	344.5052565	348.3551065	659.1208755	288.8215939	905.927829	596.8806805
Rv0114	613.5086918	-0.711175601	0.482271454	-1.474637564	0.14031001	0.748612011	415.7030095	346.7348502	633.5915458	305.8668027	1065.912917	913.2430256
Rv0115	424.229101	-0.34386022	0.437591934	-0.785801092	0.431984027	0.89162476	370.5345426	328.9120308	422.3943639	217.7998905	727.2941725	478.4396056
Rv0115a	203.0031044	-0.579665898	0.430125033	-1.347668361	0.177765073	0.778733343	149.2856112	127.1901203	212.357606	131.6268903	370.0268597	227.5315388
Rv0116c	1011.300134	-0.003072469	0.268720873	-0.011433681	0.990877442	0.998526942	1212.658503	853.0649468	964.3124076	849.4195728	1113.02509	1075.320286
Rv0117	198.4280161	-0.30456532	0.373050088	-0.816419377	0.414260318	0.887794725	127.8497285	149.8737086	255.2932968	160.9825277	231.6348512	264.9339835
Rv0118c	471.3973917	-0.282183029	0.545669556	-0.517131708	0.605064221	0.9348044	342.2085548	439.8995879	493.1802325	207.383374	332.7297227	1012.982878
Rv0119	180.3572667	-0.182668293	0.291105077	-0.627499509	0.530331858	0.916253331	171.487061	177.4180659	156.6572503	190.3381651	146.2440374	239.9990204
Rv0120c	622.9359876	0.100787574	0.252552165	0.399076263	0.689837012	0.949659256	698.9628871	694.2798285	539.5971956	625.9379461	521.1784151	657.6596532
Rv0121c	157.0472749	-0.000630371	0.314103958	-0.002006886	0.998398738	0.999138367	197.5163471	157.164862	116.0424077	146.7781871	184.5226781	140.2591678
Rv0122	88.66274123	0.148962226	0.387560531	0.384358608	0.700712675	0.953661996	102.5860097	66.43050868	110.2402873	51.13562646	97.16885706	104.4151582
Rv0123	212.8768587	0.342230269	0.325206083	1.052348917	0.292639496	0.854869464	205.9375867	217.9244736	290.1060191	130.6799343	223.7828223	208.8303164
Rv0124	30.73111601	-0.30756981	0.367177971	-0.837658667	0.402222434	0.881517575	25.26371881	26.7342291	31.33145007	38.82519787	37.29713705	24.93496316
Rv0125	1110.501799	-0.212906856	0.341874226	-0.622763694	0.53343982	0.917423515	971.5048234	883.8498167	1232.370369	1603.196585	1186.63786	785.4513394
Rv0126	2280.678041	0.017409678	0.300818715	0.057874319	0.953848739	0.99324113	2314.309757	2304.004472	2266.308221	2287.845806	2929.788266	1581.811725
Rv0127	849.7756411	0.124667972	0.270863357	0.460261487	0.645328541	0.93895994	906.4316082	918.6853273	835.5053351	861.7300014	963.8365418	612.4650325
Rv0128	515.6030531	0.040513379	0.245501263	0.165023097	0.868925802	0.98396808	434.0766232	580.0517587	554.6827086	475.3719348	539.8269837	509.6083095
Rv0129c	5041.438465	0.543780272	0.314989427	1.726344522	0.08428545	0.688969425	5009.10643	8016.21809	4915.556388	4717.735019	3302.759636	4287.255228
Rv0130	144.4337321	-0.213109973	0.26140254	-0.81525594	0.414925824	0.888130274	117.1317872	129.6205047	155.4968263	154.3538354	161.9480951	148.0513437
Rv0131c	416.2592139	-0.172788926	0.211208664	-0.818095822	0.413302474	0.886578732	399.6260976	388.8615142	385.2607934	438.4406491	431.8615869	453.5046424
Rv0132c	303.5841556	-0.082173358	0.248414778	-0.330790939	0.740802405	0.968199338	347.5675255	273.0131881	263.4162654	303.0259346	307.2106289	327.2713914
Rv0133	342.7962529	-0.110452824	0.281037857	-0.393017601	0.694306482	0.9518679	366.7067064	338.6335686	284.3038987	371.2067698	420.0835437	275.8430299
Rv0134	706.1730118	-0.043663412	0.263356529	-0.165795821	0.868317635	0.98396808	799.2521951	649.72278	635.9123939	648.6648912	636.9958407	866.4899697
Rv0135c	1166.04971	-0.32835852	0.417454848	-0.78657254	0.431532139	0.89162476	1252.467999	852.2548186	995.6438576	982.9403752	802.8699503	2110.121257
Rv0136	529.5886005	-0.79224956	0.597886646	-1.325083216	0.185143552	0.79690469	381.2524839	248.7093435	532.6346511	318.1772313	308.1921325	1388.565761
Rv0137c	1411.830833	-0.50433732	0.291588048	-1.729622746	0.083697699	0.688969425	1148.350855	876.5586633	1478.380273	1444.107969	1784.373557	1739.21368
Rv0138	282.0487949	-0.354551136	0.293453	-1.20820416	0.226968742	0.8253018	194.4540781	236.5574211	312.1540766	270.829429	330.7667154	347.531049
Rv0139	462.25867	-0.175504505	0.256346982	-0.684636519	0.493573317	0.910343017	377.4246477	437.4692035	488.5385362	441.2815172	572.2166027	456.6215128
Rv0140	2002.010512	-1.319462514	0.457210192	-2.885899168	0.003902972	0.290660936	940.8821339	976.2044263	1518.995116	1392.972343	2579.391478	4603.617573
Rv0141c	2822.66401	-1.113248961	0.448127126	-2.484225782	0.012983346	0.417923981	1397.925774	1502.787727	2453.136498	1900.540783	3885.772779	5795.820499
Rv0142	262.6323611	-0.239083815	0.224525721	-1.064839318	0.286948649	0.852542624	238.8569778	243.8485745	240.2077838	303.0259346	270.8949954	278.9599003
Rv0143c	667.460501	-0.132317545	0.219877438	-0.601778639	0.547321496	0.919113365	689.7760803	602.735347	618.5060328	746.2013639	700.7935752	646.7506069
Rv0144	1766.936953	0.220612131	0.344184878	0.640969854	0.521542269	0.915438895	1706.449371	1611.3449	2388.152749	1134.453343	2215.25364	1545.967716
Rv0145	4523.825573	-0.502904033	0.426711474	-1.178557558	0.2385744	0.830381973	2860.159196	2972.360199	5397.13238	3007.532401	5389.436304	7516.332956
Rv0146	2921.847747	-0.220847212	0.482918712	-0.45731757	0.647442803	0.939506943	2117.558977	2194.637171	3782.982489	1969.668575	1938.469623	5527.769645
Rv0147	3385.307949	0.250647545	0.450844651	0.555951024	0.578244336	0.927832144	3092.891636	3115.752883	4826.203734	2462.085718	1670.519139	5144.394586
Rv0148	1725.463201	0.192996385	0.406838234	0.47438114	0.63522814	0.937417727	1680.420085	1748.256558	2092.24461	1504.713156	853.9081378	2473.236658
Rv0149	1306.57049	0.420377886	0.306126698	1.37321537	0.169685403	0.778704097	1392.566804	1229.774539	1863.641067	996.1977599	934.3914336	1422.851335
Rv0150c	301.7098795	-0.085525746	0.346074331	-0.247131145	0.804806731	0.977798907	276.3697724	221.9751144	379.458673	255.6781323	259.1169522	417.6606329
Rv0151c	745.9514195	-0.226462804	0.306175657	-0.739649932	0.459512436	0.902651521	655.3255546	639.191114	767.0403146	596.5823087	746.9242447	1070.644981
Rv0152c	364.0458974	-0.359381384	0.237454795	-1.513472841	0.130159595	0.748612011	322.3038066	305.4183143	329.5604377	468.7432425	367.0823489	391.1672345
Rv0153c	678.7528432	-0.076391615	0.302026577	-0.252930107	0.800322223	0.977454212	689.010513	690.2291877	603.4205198	933.6986609	535.9009692	620.2572085
Rv0154c	1131.878539	0.176548923	0.239269834	0.737865365	0.460596267	0.902651521	1216.486339	1297.825304	1089.638208	1161.915068	1127.747644	897.6586736
Rv0155	229.2684424	0.051779283	0.300595395	0.172255743	0.863236476	0.983730543	235.7947089	230.0763959	235.5660875	291.662462	218.8753043	163.6356957
Rv0156	221.8329869	-0.112202429	0.315861614	-0.355226544	0.72241988	0.960329274	179.1427334	169.3167843	292.4268673	226.3224949	250.2834197	213.505622
Rv0157	948.0304589	-0.023306779	0.287286616	-0.08112727	0.935340739	0.989976882	845.1862293	933.2676341	1044.381669	1124.983782	1045.301341	695.062098
Rv0157A	93.9990746	-0.34848536	0.286242321	-1.217448765	0.223433519	0.825263058	71.96332025	84.25332808	92.83392612	102.2712529	120.7249436	91.94767664
Rv0158	339.8302455	-0.380758524	0.257601988	-1.478088452	0.139384104	0.748612011	317.7104032	281.1144696	287.785171	443.1754293	397.5089607	311.6870395
Rv0159c	863.7078682	-0.347477472	0.28028863	-1.239713048	0.215081549	0.818637294	784.7064176	570.3302208	926.0184131	875.9343421	1006.041197	1019.216619
Rv0160c	138.4944579	-0.338249963	0.304030847	-1.112551464	0.265901116	0.849099586	149.2856112	110.9875572	105.598591	159.0886156	123.6694544	182.3369181
Rv0161	111.4974956	-0.386360766	0.25961006	-1.488234955	0.136688942	0.748612011	90.33693393	99.64576302	99.79647058	128.7860222	114.835922	135.5838622
Rv0162c	254.9361071	-0.921511834	0.314387274	-2.931135927	0.00337725	0.279066948	140.8643716	216.3042173	170.5823392	267.9885609	313.0996505	420.7775033
Rv0163	98.44738518	-0.180806299	0.269018742	-0.672095546	0.501522872	0.914740815	88.80579946	84.25332808	104.4381669	110.7938573	101.0948715	101.2982878
Rv0164	1957.037076	-0.158187463	0.304965134	-0.518706716	0.603965277	0.9348044	1582.427478	1593.52208	2374.227661	1616.45397	2431.184434	2144.406831
Rv0165c	1149.211693	0.153795583	0.317596207	0.484248801	0.628209306	0.936095666	1142.991884	1006.989296	1483.02197	1344.677585	1141.488695	776.1007282
Rv0166	2331.828313	-0.27104274	0.411574375	-0.658551057	0.5101841	0.915318038	1944.540781	1962.13039	2434.569713	4191.227457	1653.833577	1804.667958
Rv0167	994.8172689	-0.144685442	0.503498167	-0.287360414	0.773836368	0.972222458	889.589129	1178.736465	767.0403146	1943.153805	528.0489404	662.3349588
Rv0168	429.1175564	-0.11176986	0.504351795	-0.22161091	0.824616789	0.977798907	354.4576306	589.7732965	293.5872914	796.3900343	244.3943981	296.1026875
Rv0169	2370.626331	-0.138430677	0.484742296	-0.285575816	0.775203029	0.972222458	2005.020593	2918.891741	1847.39513	4433.648205	1267.121156	1751.681162
Rv0170	3113.933404	-0.119628289	0.430322827	-0.277996615	0.781014957	0.974601972	2701.686778	3940.463344	2312.725184	5183.637393	1905.098501	2639.989224
Rv0171	3183.785175	-0.112291844	0.482526921	-0.232716226	0.815981769	0.977798907	2798.913817	4310.691911	2070.196552	5476.246811	1643.037038	2803.62492
Rv0172	3227.270553	-0.123029362	0.431225004	-0.285302014	0.77541277	0.972222458	2687.141001	4317.983064	2263.987373	5065.267887	1913.932033	3115.311959
Rv0173	2634.629142	0.003397734	0.469532017	0.007236426	0.994226218	0.998526942	2068.562674	4080.615515	1763.844596	3974.374523	1448.699323	2471.678223
Rv0174	4490.767771	0.058180528	0.316010368	0.184109553	0.853927512	0.980753997	4223.634445	5953.631808	3565.983187	5173.220877	3405.817515	4622.318795
Rv0175	2087.837864	-0.096750492	0.26752245	-0.361653729	0.717610808	0.959381706	1769.991451	2231.903066	2052.790191	2644.848235	2041.527502	1785.966736
Rv0176	1374.5063	0.132850643	0.341464363	0.389061515	0.697230642	0.951909146	1260.889239	1776.611043	1276.466484	1843.723421	1082.598478	1006.749137
Rv0177	2258.870868	-0.120781252	0.275088275	-0.439063612	0.660615445	0.943620115	1929.995004	2080.409101	2484.467948	2640.113455	2616.688615	1801.551088
Rv0178	3896.641604	-0.022750549	0.26599171	-0.085531045	0.931839216	0.989976882	3425.147817	4347.957806	3825.91818	4483.836875	4217.520998	3079.46795
Rv0179c	2197.509771	0.389079334	0.281053596	1.38435992	0.166248275	0.778704097	2671.064089	2662.081116	2143.303269	1626.870486	2428.239923	1653.499744
Rv0180c	2081.488487	-1.232544354	0.4268417	-2.887591242	0.00388204	0.290660936	1237.922222	1143.090826	1347.252353	1331.4202	4292.115272	3137.130052
Rv0181c	821.5415572	0.181915202	0.303546794	0.599298711	0.548973708	0.919133497	1018.204425	948.660069	653.3187551	864.5708695	846.056109	598.4391157
Rv0182c	1190.318904	0.252539273	0.275754736	0.91581119	0.359765933	0.873069665	1436.204136	1355.344403	1091.959056	1263.239365	1147.377716	847.7887473
Rv0183	316.7501596	-0.58246534	0.383753255	-1.517812116	0.12906177	0.748612011	202.1097505	162.0256309	398.0254582	377.8354622	381.804903	378.6997529
Rv0184	511.5702669	-0.355167241	0.332852543	-1.067040791	0.285953417	0.852542624	474.6516867	387.2412579	486.2176881	741.4665836	610.4952434	369.3491418
Rv0185	425.0665727	-0.358962717	0.313989357	-1.143232118	0.25294223	0.841031085	365.9411391	331.3424152	421.2339398	649.6118472	400.4534715	381.8166233
Rv0186	5710.326037	-0.397625497	0.469756642	-0.846449973	0.397301771	0.879125583	5208.919478	4774.085215	4800.674405	3879.678918	3785.659411	11812.9388
Rv0186A	1860.227785	-0.672155392	0.513209519	-1.309709519	0.190294122	0.798713231	1422.423926	1390.179913	1489.984514	1252.822848	1184.674853	4421.280655
Rv0187	845.6448921	0.19750667	0.282376501	0.699444425	0.484274333	0.90675085	977.6293613	784.2040537	949.2268946	669.4979242	1006.041197	687.269922
Rv0188	1445.920515	0.064893295	0.32438781	0.200048501	0.84144265	0.978508262	1579.365209	1344.002608	1510.872148	905.2899795	1554.701713	1781.29143
Rv0189c	1439.166022	0.301941802	0.214937686	1.404787628	0.160084439	0.768030524	1609.222332	1732.053995	1426.16119	1295.43587	1319.140847	1252.981899
Rv0190	3358.697926	0.319966797	0.32933265	0.971561114	0.331268936	0.86475361	4460.194721	2878.385333	3849.126662	2107.924157	3044.624188	3811.932492
Rv0191	974.1439635	0.361124157	0.247297574	1.460281842	0.14421263	0.748612011	1273.138315	1025.622244	986.360465	745.2544078	879.4272316	935.0611184
Rv0192	1155.115044	0.240051231	0.271696863	0.883525959	0.376952163	0.876314171	1153.709826	1403.952092	1196.397223	1035.969914	1297.547768	843.1134417
Rv0193c	1390.536866	-2.492255409	1.16514901	-2.139001438	NA	NA	393.5015597	343.4943376	522.1908344	367.4189457	6127.527016	589.0885046
Rv0194	445.9484338	-1.122597952	0.391658471	-2.866267518	0.004153431	0.292742717	261.0584277	235.747293	345.8063748	352.2676489	882.3717424	598.4391157
Rv0195	97.3092227	-0.789919522	0.417198457	-1.893390325	0.058305981	0.666062151	68.9010513	65.62038052	78.9088372	60.60518691	138.3920085	171.4278717
Rv0196	240.3881013	-0.35505765	0.725732697	-0.489240256	0.624671613	0.936095666	177.6115989	89.11409701	366.6940082	57.76431878	559.4570558	191.6875293
Rv0197	639.3925254	-0.277137348	0.484770831	-0.571687341	0.567533812	0.92590106	594.0801757	375.0893356	765.8798905	339.9572203	1166.026285	595.3222454
Rv0198c	3984.141178	0.122821748	0.202802981	0.605621017	0.544766443	0.919113365	4137.125347	4096.818078	4227.424911	3653.356424	4126.241162	3663.881149
Rv0199	472.3370113	-0.190925673	0.2968571	-0.643156835	0.520122339	0.915438895	389.6737235	375.8994637	558.1639808	401.5093633	555.5310414	553.244495
Rv0200	658.4880155	-0.062793179	0.253039727	-0.248155417	0.80401416	0.977798907	585.6589361	788.2546944	558.1639808	675.1796604	678.2189922	665.4518292
Rv0201c	529.8100762	0.440123261	0.324816685	1.354989694	0.175420841	0.778704097	659.1533908	707.241879	464.1696306	590.9005724	408.3055004	349.0894842
Rv0202c	2794.369238	0.421462533	0.228497755	1.844493103	0.06511131	0.6710035	3552.231978	3244.563259	2802.424145	2462.085718	2529.334794	2175.575535
Rv0203	301.8099712	-0.472653837	0.353831319	-1.335816848	0.181609145	0.788063951	219.7177969	256.810625	283.1434747	504.7275723	311.1366433	235.3237148
Rv0204c	955.2483459	-0.213187613	0.305823576	-0.697093456	0.485744309	0.907541679	803.0800313	932.4575059	920.2162927	1339.942804	1008.004204	727.7892371
Rv0205	900.710405	0.040210064	0.243062079	0.165431253	0.868604556	0.98396808	872.7466498	855.4953313	1013.050219	908.1308476	1002.115182	752.7242003
Rv0206c	8842.922344	0.25875668	0.247712271	1.044585634	0.296214522	0.854869464	9067.378351	8622.193949	11213.17785	9276.381422	7516.35462	7362.047872
Rv0207c	2457.695637	-0.056794768	0.246608531	-0.23030334	0.817856065	0.977798907	2239.284167	2206.789093	2781.536511	2267.959729	2356.59016	2894.014161
Rv0208c	728.172702	0.188407165	0.317248276	0.59387924	0.552592885	0.919755892	777.8163125	600.3049626	948.0664705	601.3170889	559.4570558	882.0743216
Rv0209	62.74688611	0.040943775	0.306857168	0.133429424	0.893853776	0.986165537	60.4798117	68.05076499	61.50247606	60.60518691	51.03818755	74.80488947
Rv0210	114.2320266	-0.231156417	0.286798065	-0.805990155	0.420248526	0.890200332	104.1171442	102.8862756	109.0798632	153.4068794	109.9284039	105.9735934
Rv0211	5461.800029	-0.126495339	0.389564227	-0.324709842	0.745400685	0.968199338	4758.000376	4410.337674	6498.374828	3337.073104	5416.918405	8350.095787
Rv0212c	537.9040968	-0.03526723	0.359476903	-0.098107081	0.921847265	0.988874363	571.1131586	398.5830521	624.3081532	344.6920006	702.7565824	585.9716342
Rv0213c	1106.076883	-0.015123862	0.3215941	-0.047027798	0.962491073	0.993320239	1198.112725	863.5966128	1238.17249	812.488287	1074.746449	1449.344733
Rv0214	386.2891077	-0.178684196	0.266003539	-0.671736162	0.501751676	0.914740815	380.4869166	336.2031842	370.1752804	321.0180994	475.0477456	434.80342
Rv0215c	363.2598511	0.161156899	0.263767743	0.610980318	0.541212611	0.919113365	342.2085548	448.0008695	359.7314637	287.8746378	373.9528741	367.7907066
Rv0216	192.1964466	-0.218680894	0.277980296	-0.78667768	0.431470573	0.89162476	198.2819143	166.0762717	169.4219152	216.8529344	240.4683836	162.0772605
Rv0217c	136.6239757	0.044098619	0.328644084	0.134183518	0.893257459	0.986165537	133.9742664	175.7978095	106.759015	160.9825277	139.3735121	102.856723
Rv0218	686.5473418	-0.379770836	0.276864371	-1.371685474	0.170161372	0.778704097	559.62965	579.2416305	650.9979069	578.5901438	884.3347496	866.4899697
Rv0219	29.25077939	-0.511052592	0.419332344	-1.218729246	0.222946974	0.825263058	26.02928605	29.16461357	16.24593707	22.72694509	39.26014427	42.07775033
Rv0220	1970.295689	0.271882696	0.199139974	1.36528438	0.172163686	0.778704097	2130.57362	2217.320759	2117.77394	1781.224322	1715.668304	1859.21319
Rv0221	1534.7264	0.293777351	0.263306586	1.11572352	0.264540499	0.848365456	1655.156366	1845.471936	1571.2142	1206.422002	1717.631312	1212.462583
Rv0222	321.5707286	0.368331996	0.257909451	1.428144625	0.153250235	0.751682392	391.2048579	372.6589511	322.5978933	232.9511872	317.025665	292.9858171
Rv0223c	800.2224128	-0.439549818	0.285953651	-1.537136584	0.124259866	0.746335352	673.6991683	640.0012421	722.9441997	778.3978694	775.3878493	1210.904148
Rv0224c	166.1116599	-0.392725872	0.312571019	-1.256437252	0.208957482	0.813368031	150.0511784	156.3547338	123.0049521	175.1868684	144.2810302	247.7911964
Rv0225	295.2651031	0.018876239	0.32343936	0.058360984	0.953461092	0.99324113	303.930193	314.329724	273.8600821	410.0319677	224.7643259	244.674326
Rv0226c	230.43424	-0.145588619	0.448162321	-0.324856892	0.745289384	0.968199338	177.6115989	299.7474172	179.8657319	375.9415501	224.7643259	124.6748158
Rv0227c	2369.32009	-0.246269787	0.402695878	-0.611552788	0.540833683	0.919113365	1325.962454	2678.283679	2499.553461	3697.863358	2187.771539	1826.486051
Rv0228	453.2267699	-0.079275133	0.419328124	-0.189052744	0.850051478	0.980753997	448.6224007	529.8238131	344.6459507	466.8493304	690.9785391	238.4405852
Rv0229c	741.8324215	0.024206832	0.399333815	0.060618037	0.951663408	0.99324113	679.8237062	805.2673857	760.0777701	584.2718801	1175.841321	445.7124664
Rv0230c	547.185856	-0.055737099	0.229704062	-0.242647425	0.808278539	0.977798907	507.5710779	601.9252189	500.142777	598.4762208	520.1969115	554.8029302
Rv0231	752.0100017	-0.19158568	0.302303737	-0.633752272	0.526242506	0.916253331	596.3768774	570.3302208	941.1039261	905.2899795	758.702288	740.2567187
Rv0232	833.1136747	0.245107162	0.251365387	0.975103076	0.329509133	0.864665657	881.1678894	984.3057078	844.7887277	830.4804519	616.384265	841.5550065
Rv0233	1076.137789	0.359195611	0.355952463	1.009111183	0.312921315	0.862797627	1169.02117	1396.660939	1060.627606	658.1344516	782.2583745	1390.124196
Rv0234c	690.0190659	0.740981754	0.355716458	2.083068517	0.037244979	0.615087576	891.8858307	1094.483137	602.2600957	505.6745283	371.0083633	674.8024404
Rv0235c	603.7452627	0.03442136	0.400600485	0.085924409	0.931526508	0.989976882	602.5014153	706.4317508	522.1908344	358.8963412	492.7148106	939.7364239
Rv0236c	927.326243	-0.30229138	0.308494053	-0.979893702	0.327138592	0.864258109	781.6441487	891.9510982	819.259398	1180.854189	1209.212443	681.0361812
Rv0236A	650.2531508	-0.690203084	0.399604401	-1.727215922	0.084128892	0.688969425	450.9191024	481.2161238	561.645253	623.0970779	1282.825214	501.8161335
Rv0237	247.2516012	0.409855733	0.494689771	0.828510629	0.407381378	0.884678754	210.5309901	435.8489472	200.7533652	348.4798247	175.6891456	112.2073342
Rv0238	1987.648357	0.332224983	0.218920632	1.517559038	0.1291256	0.748612011	2109.903304	2365.574211	2171.153447	1609.825277	1955.155184	1714.278717
Rv0239	1293.805542	-0.301783841	0.322530824	-0.935674419	0.349440845	0.865647367	1101.651254	1053.166601	1322.883447	1957.358146	1029.597283	1298.176519
Rv0240	372.5472577	-0.011632281	0.331911884	-0.035046292	0.972042828	0.995938901	342.974122	360.5070288	410.7901231	532.1892976	297.3955928	291.4273819
Rv0241c	938.3044847	0.459250408	0.344483308	1.333157217	0.182480216	0.788882161	795.4243589	1431.496449	1032.777428	1036.91687	635.0328335	698.1789684
Rv0242c	624.656368	0.467927354	0.410051149	1.141143869	0.253810058	0.841132074	616.2816255	937.3182749	621.987305	810.594375	316.0441613	445.7124664
Rv0243	1510.05887	0.337552398	0.427335258	0.78990065	0.429585792	0.89162476	1490.55941	2210.839734	1356.535745	2095.613729	748.8872519	1157.917352
RVnc0008	96.78031599	0.348979353	0.267571663	1.304246307	0.192149616	0.799172323	116.36622	96.4052504	112.5611354	85.2260441	84.40931017	85.71393585
Rv0244c	5394.059029	0.064854431	0.517409228	0.125344558	0.900250778	0.986165537	5925.490412	3515.146063	7104.116196	3291.619214	2800.22979	9727.752501
Rv0245	719.5997227	-0.435869287	0.301979636	-1.443373114	0.148915394	0.749705432	598.6735791	470.6844578	765.8798905	674.2327044	837.2225765	970.9051279
Rv0246	4293.444846	-0.039263248	0.328382761	-0.119565498	0.904827352	0.986165537	4580.388777	3563.753752	4560.466621	2799.202071	5266.748353	4990.109502
Rv0247c	3983.995116	0.177317778	0.337613751	0.525208993	0.599437914	0.933392118	3795.68236	4237.780377	4650.979699	2359.814465	3860.253685	4999.460113
Rv0248c	6554.731917	0.307222739	0.222778924	1.379047595	0.16788008	0.778704097	7339.493098	7205.279807	7203.912667	5174.167833	5699.591444	6705.946654
Rv0249c	5470.49059	0.307920711	0.305909939	1.006573083	0.314139975	0.862797627	6486.651196	5402.744663	6265.129589	4050.131007	3946.626002	6671.661079
Rv0250c	7274.409016	0.41918117	0.376939293	1.112065464	0.266110005	0.849099586	9613.993358	7573.888117	7781.803857	5255.606053	3950.552017	9470.610694
Rv0251c	9365.973594	0.575296628	0.486310871	1.182981222	0.23681659	0.827914153	15264.64513	7821.787333	10538.97146	4122.099666	5260.859332	13187.47864
Rv0252	1607.274306	-0.825721445	0.728041962	-1.134167381	0.256724344	0.842953283	807.6734347	477.9756112	2193.201505	374.047638	3423.48458	2367.263065
Rv0253	112.2781007	-0.581849053	0.575473722	-1.011078404	0.311978905	0.862797627	81.91569433	50.22794559	138.0904651	45.45389018	220.8383115	137.1422974
Rv0254c	157.9062034	-0.46564194	0.438047964	-1.062993047	0.287785104	0.852542624	117.1317872	87.4938407	193.7908208	104.165165	245.3759017	199.4797052
Rv0255c	316.2976542	-0.558764226	0.280324557	-1.993276055	0.046231227	0.623497859	248.0437847	239.7979338	280.8226265	469.6901986	360.2118236	299.2195579
Rv0256c	748.2046762	-0.584366302	0.250732274	-2.330638547	0.019772427	0.50140874	604.0325497	536.3048383	655.6396032	945.0621334	742.9982303	1005.190702
Rv0257	636.4655712	-0.445550074	0.239547137	-1.859968269	0.062890015	0.666062151	476.9483885	627.8493198	511.7470177	762.2996166	684.1080139	755.8410707
Rv0258c	111.669619	0.130088694	0.30676146	0.424071179	0.671513904	0.944004481	143.1610733	106.9369164	98.6360465	92.80169246	99.13186427	129.3501214
Rv0259c	80.86913881	-0.373271571	0.378593876	-0.985941912	0.324161618	0.864258109	65.83878236	62.3798679	82.39010943	58.71127482	83.42780657	132.4669918
Rv0260c	113.8549602	-0.238409275	0.388754928	-0.613263672	0.53970201	0.919113365	124.7874596	128.0002484	59.1816279	97.53647269	117.7804328	155.8435197
Rv0261c	112.9751375	-0.096344905	0.273189366	-0.352667112	0.724338018	0.960934228	107.1794131	112.6078135	106.759015	107.0060331	104.0393823	140.2591678
Rv0262c	255.9169599	0.068134941	0.303629882	0.224401302	0.822445058	0.977798907	284.0254448	315.9499803	185.6678522	266.0946488	264.0244702	219.7393628
Rv0263c	186.4002987	0.099507357	0.507114001	0.196222855	0.84443574	0.978508262	194.4540781	243.0384464	141.5717373	332.381572	111.8914112	95.06454703
Rv0264c	137.8893772	-0.25829504	0.44766843	-0.576978456	0.563954009	0.925214049	108.7105476	165.2661435	103.2777428	249.996396	105.0208859	95.06454703
Rv0265c	329.0362565	0.013270671	0.315889278	0.042010513	0.966490317	0.994197884	300.1023568	417.2159996	275.0205061	369.3128577	371.0083633	241.5574556
Rv0266c	876.0136764	-0.270055274	0.247347391	-1.091805628	0.274918545	0.852542624	833.7027208	795.5458478	754.2756497	1140.135079	923.5948939	808.8278674
Rv0267	2549.924698	-0.373093593	0.30900835	-1.207390006	0.227281982	0.8253018	1884.060969	1770.940146	3012.460903	3311.505291	2643.189213	2677.391669
Rv0268c	1130.901515	-0.601374369	0.318190114	-1.889984453	0.058760039	0.666062151	708.1496939	742.0773896	1246.295458	1193.164617	1399.624143	1496.097789
Rv0269c	151.9865207	-0.249171155	0.32313977	-0.771094051	0.440651187	0.897064088	153.8790146	116.6584543	147.3738577	188.4442531	193.3562105	112.2073342
Rv0270	2133.942934	-0.013283487	0.26268182	-0.050568733	0.959669178	0.99324113	2155.837339	2295.90319	1920.501847	2606.023037	1740.205895	2085.186294
Rv0271c	1885.526183	0.517846043	0.30317006	1.708104166	0.087617016	0.697895311	2455.174128	2648.308937	1556.128687	1531.227926	1353.493474	1768.823949
Rv0272c	1435.238646	0.108888887	0.327061081	0.33293135	0.739186104	0.968199338	1642.141723	1761.218608	1062.948454	1194.111573	1165.044781	1785.966736
Rv0273c	387.8281929	0.203164592	0.335377812	0.605778274	0.544661999	0.919113365	440.2011611	409.9248462	393.3837619	314.3894071	253.2279305	515.8420503
Rv0274	484.0363306	-0.299244255	0.470378087	-0.636178137	0.524660321	0.916253331	418.7652785	545.216248	336.5229822	314.3894071	346.4707732	942.8532943
Rv0275c	581.7520017	0.023902633	0.289151218	0.08266482	0.934118058	0.989976882	702.7907233	554.1276577	501.3032011	575.7492757	458.3621843	698.1789684
Rv0276	1091.47575	-0.223505973	0.220641151	-1.01298408	0.311067765	0.862797627	943.1788356	1043.445063	1033.937852	1111.726397	1101.247047	1315.319306
Rv0277c	2822.201433	-0.182419939	0.391601779	-0.465830211	0.641337039	0.938674027	2302.826248	2635.346887	2995.054541	2512.274389	4669.012657	1818.693875
Rv0277A	602.6638922	-0.085996101	0.245920646	-0.349690448	0.726571023	0.961514679	556.5673811	559.7985548	638.2332421	532.1892976	721.4051509	607.7897269
Rv0278c	46.21228783	-0.214755785	0.370718994	-0.579295338	0.562389911	0.924732447	40.57506354	37.26589511	51.05865937	66.28692319	35.33412984	46.75305592
Rv0279c	90.93294888	-0.514183964	0.330153835	-1.557407215	0.119373834	0.732670621	72.72888749	89.92422516	61.50247606	129.7329782	79.50179214	112.2073342
Rv0280	458.6693981	-0.811442131	0.620921411	-1.306835482	0.191268592	0.798713231	68.9010513	294.8866483	635.9123939	614.5744735	522.1599188	615.5819029
Rv0281	1317.401636	-0.005369524	0.253486828	-0.021182656	0.98309995	0.997368012	1231.032117	1480.104138	1234.691217	1495.243596	1384.901589	1078.437157
Rv0282	12910.23286	-0.135998059	0.317214738	-0.428725537	0.668122974	0.943620115	10705.69224	10624.83075	15577.5328	17650.31373	12020.47467	10882.55298
Rv0283	3734.730799	0.060961336	0.370034417	0.164745044	0.869144662	0.98396808	3574.433428	3596.969006	4270.360602	5580.411976	2436.091952	2950.117828
Rv0284	15819.37877	-0.078500738	0.324657203	-0.241795768	0.808938418	0.977798907	13661.54734	14885.29471	17621.0396	21919.19159	11213.67871	15615.52068
Rv0285	324.4220101	-0.167546679	0.447771704	-0.374178802	0.708271294	0.95474447	291.6811172	264.1017784	362.0523119	592.7944845	220.8383115	215.0640572
Rv0286	3656.740913	-0.178117464	0.301545264	-0.590682347	0.554733278	0.920358239	3038.536362	3245.373387	4010.425608	4835.157568	2812.007833	3998.944716
Rv0287	678.263194	-0.049139464	0.374454961	-0.131229304	0.895593915	0.986165537	548.1461415	648.1025237	804.173885	933.6986609	401.4349751	734.0229779
Rv0288	1552.558013	-0.226293105	0.389479176	-0.581014644	0.561230584	0.924732447	1171.317872	1456.610422	1665.20855	2208.301498	889.2422676	1924.667469
Rv0289	1912.709112	0.068719357	0.400009605	0.171794267	0.863599273	0.983730543	1615.346869	1940.25693	2319.687729	2801.095983	1040.393823	1759.473338
Rv0290	1646.091855	-0.024984436	0.328011383	-0.076169417	0.939284314	0.991687062	1368.834219	1719.902072	1807.940711	2325.724048	1346.622948	1307.52713
Rv0291	1427.940282	0.279972406	0.326271378	0.858096741	0.390839047	0.877997563	1334.383694	1685.066562	1679.133639	1733.876519	885.3162532	1249.865028
Rv0292	727.3533999	0.199787604	0.31366772	0.636940278	0.524163746	0.916253331	667.5746304	773.6723876	892.3661148	893.926507	497.6223286	638.9584309
Rv0293c	1431.467002	0.409586775	0.255757241	1.601466972	0.10927353	0.716654246	1830.471263	1667.243742	1401.792284	1053.015123	1430.050755	1206.228843
Rv0294	306.0600692	-0.007948708	0.314180954	-0.025299777	0.979815852	0.997368012	323.0693739	307.8486987	285.4643228	265.1476927	421.0650473	233.7652796
Rv0295c	351.641949	0.087709642	0.304983432	0.287588218	0.773661965	0.972222458	340.6774203	435.038819	312.1540766	382.5702424	391.6199391	247.7911964
Rv0296c	800.1982966	0.148554497	0.285644193	0.520068327	0.603015953	0.934473485	759.4426988	985.9259641	779.8049794	908.1308476	788.1473962	579.7378934
Rv0297	309.530064	-0.349038811	0.392814629	-0.888558586	0.374240356	0.876314171	286.3221465	179.0383222	352.7689193	478.212803	331.7482191	229.089974
Rv0298	754.5530757	-0.285180989	0.303760189	-0.938835961	0.347814972	0.865589972	808.4390019	589.7732965	642.8749384	720.6335506	1084.561485	681.0361812
Rv0299	613.0868221	0.209745353	0.332781032	0.630280373	0.528511162	0.916253331	747.193623	636.7607295	589.4954309	482.0006272	803.8514539	419.2190681
Rv0300	785.7108458	0.067085644	0.330584862	0.202930175	0.839189609	0.978508262	938.5854322	653.7734208	820.4198221	660.9753198	1056.097881	584.413199
Rv0301	2087.183905	0.161163191	0.317717419	0.507253243	0.611977141	0.9348044	2285.218202	2043.143206	2283.714583	1723.460003	2741.339573	1446.227863
Rv0302	1815.303864	-0.868354509	0.367989573	-2.359725854	0.018288445	0.487733044	1476.7792	942.989172	1434.284159	2123.075454	1581.20231	3333.492887
Rv0303	935.0558389	-0.891888937	0.405341248	-2.200340927	0.027782716	0.560252912	767.8639384	517.6718908	678.8480848	1568.159211	614.4212578	1463.37065
Rv0304c	3782.934727	-0.214598958	0.30035958	-0.714473492	0.474934442	0.904287793	3552.997545	3476.259911	3475.470109	3419.45828	3222.276341	5551.146173
Rv0305c	1024.356713	-0.257508957	0.303986194	-0.847107408	0.396935256	0.879125583	891.8858307	961.6221195	944.5851983	928.0169246	891.2052749	1528.824929
Rv0306	207.0447384	0.255182086	0.290591668	0.878146601	0.379864166	0.876314171	218.9522297	213.0637047	243.6890561	139.2025387	224.7643259	202.5965756
Rv0307c	207.034851	0.041776714	0.319985834	0.13055801	0.896124961	0.986165537	225.0767676	157.164862	247.1703283	167.6112201	186.4856853	258.7002427
Rv0308	638.5372371	-0.095377481	0.285254779	-0.334358924	0.738108732	0.968199338	555.8018138	645.6721392	649.8374828	494.3110558	667.4224525	818.1784786
Rv0309	1407.781945	0.32039502	0.377411825	0.84892682	0.395922014	0.879125583	1264.717075	1315.648123	2109.650971	774.6100452	1379.994071	1602.071383
Rv0310c	199.6754536	0.180602752	0.313691117	0.575734354	0.564794751	0.925214049	176.8460317	202.5320387	257.614145	142.9903629	232.6163548	185.4537885
Rv0311	438.6597813	0.068042852	0.356330629	0.190954262	0.848561427	0.980753997	479.2450902	409.1147181	458.3675102	251.8903081	575.1611135	458.179948
Rv0312	969.8525089	0.62930712	0.217957741	2.88728961	0.003885764	0.290660936	1150.647557	1213.571976	1169.707469	678.9674846	825.4445332	780.7760338
Rv0313	1933.35813	0.066160447	0.234352412	0.282311783	0.777704451	0.972222458	2169.617549	1861.674499	1900.774637	1612.666145	1990.489314	2064.926636
Rv0314c	959.9178363	0.136230411	0.236937505	0.574963473	0.565316001	0.925467547	1103.182388	1057.217242	855.2325444	949.7969136	961.8735345	832.2043953
Rv0315	925.2660596	-0.350679232	0.429587393	-0.816316394	0.4143192	0.887794725	727.2888749	726.6849547	987.5208891	1488.614904	1141.488695	479.9980408
Rv0316	416.1759925	-0.563267654	0.498385222	-1.130185305	0.25839815	0.843145566	292.4466844	320.8107492	395.7046101	783.1326496	531.9749548	172.9863069
Rv0317c	492.6957666	0.0687456	0.214965616	0.319798121	0.749121372	0.968199338	499.9154056	477.9756112	536.1159233	485.7884513	496.640825	459.7383832
Rv0318c	113.5461439	-0.28218293	0.317365056	-0.889143037	0.373926212	0.876314171	96.46147182	76.15204653	135.769617	132.5738464	118.7619364	121.5579454
Rv0319	122.5283902	0.066630976	0.259749932	0.256519704	0.797549567	0.977454212	122.4907579	132.0508892	121.844528	112.6877694	135.4474977	110.648899
Rv0320	104.9811071	-0.591649595	0.314028786	-1.884061656	0.059556636	0.666062151	77.32229091	90.73435332	83.55053351	163.8233959	99.13186427	115.3242046
Rv0321	293.4519178	-0.077678616	0.249130234	-0.311799235	0.755193105	0.968530152	261.0584277	315.1398521	280.8226265	345.6389566	272.8580027	285.1936411
Rv0322	148.0682792	-0.12176374	0.273797153	-0.444722446	0.656520347	0.941581859	128.6152958	162.0256309	134.6091929	131.6268903	175.6891456	155.8435197
Rv0323c	179.6001345	-0.049687645	0.307954719	-0.161347245	0.871819915	0.984373571	180.6738679	165.2661435	182.18658	151.5129673	150.1700518	247.7911964
Rv0324	264.3772276	0.556215866	0.438277527	1.26909511	0.204407144	0.812140385	413.4063078	247.0890872	281.9830506	118.3695057	182.5596708	342.8557434
Rv0325	57.52926463	0.218453121	0.486999775	0.448569244	0.653742425	0.940693164	63.54208065	42.12666404	78.9088372	28.40868137	40.24164787	91.94767664
Rv0326	201.0329613	-0.144698437	0.614234162	-0.235575365	0.813762191	0.977798907	197.5163471	151.4939649	222.8014227	68.18083528	115.8174256	450.387772
Rv0327c	1175.574763	-0.829783809	0.710077597	-1.168581874	0.242572135	0.831826425	710.4463956	529.013685	1299.674966	414.7667479	624.2362938	3475.31049
Rv0328	410.558252	-0.37888484	0.422686434	-0.896373315	0.370053414	0.876134978	352.1609289	266.5321629	451.4049658	278.4050774	380.8233994	734.0229779
Rv0329c	474.8974821	-0.381776407	0.469920245	-0.812428089	0.416546034	0.888436532	375.127946	340.2538249	521.0304104	277.4581213	400.4534715	935.0611184
Rv0330c	138.1605633	-0.226023525	0.343091769	-0.658784459	0.510034188	0.915318038	141.6299388	92.35460962	147.3738577	124.051242	125.6324617	197.9212701
Rv0331	496.3689301	-0.123359763	0.487267085	-0.253166625	0.800139456	0.977454212	386.6114545	374.2792074	663.7625718	317.2302752	319.9701758	916.359896
Rv0332	368.3173446	0.065769687	0.314962512	0.208817508	0.834590703	0.978508262	342.2085548	341.8740812	445.6028454	386.3580666	251.2649233	442.595596
Rv0333	237.7217787	-0.032093935	0.243850651	-0.131613081	0.895290339	0.986165537	218.9522297	224.4054988	262.2558413	257.5720444	216.9122971	246.2327612
Rv0334	720.3315429	-0.032529361	0.255116475	-0.127507881	0.898538436	0.986165537	591.783474	712.912776	832.0240629	722.5274627	658.5889201	804.1525618
Rv0335c	96.9935692	0.198873705	0.277120405	0.717643672	0.472977023	0.904287793	93.39920288	106.9369164	111.4007113	103.218209	84.40931017	82.59706545
Rv0336	62.27606994	-1.39518673	0.467799248	-2.982447566	0.002859536	0.268728324	32.91939118	38.07602327	32.49187414	114.5816815	119.74344	35.84400954
Rv0337c	2108.311148	-0.129079749	0.292807304	-0.440835143	0.65933235	0.94357679	1841.189204	2393.928697	1807.940711	2353.185773	2615.707112	1637.915392
Rv0338c	4900.230521	0.395214971	0.24251781	1.629632777	0.103179133	0.709392187	5098.677796	6579.860872	5022.315403	3810.551127	4354.931503	4535.046424
Rv0339c	547.4285241	0.463301038	0.356728839	1.298748482	0.19403026	0.802788947	721.9299042	765.5711061	416.5922435	596.5823087	434.8060978	349.0894842
Rv0340	377.498392	-0.228102512	0.295739941	-0.771294237	0.440532547	0.897064088	381.2524839	328.9120308	333.04171	312.495495	529.030444	380.2581881
Rv0341	4169.402337	0.077215288	0.801307236	0.096361651	0.923233349	0.988874363	3555.294247	6634.139458	2653.889863	5962.035262	5943.004338	268.0508539
Rv0342	2703.489714	0.015270401	0.494916827	0.030854479	0.975385593	0.997111354	2735.371737	3025.018529	2393.95487	2885.375071	4243.040092	938.1779887
Rv0343	1477.674733	0.302842055	0.429812492	0.704591097	0.481064741	0.906542055	1981.288009	1835.750398	1080.354815	1682.740893	1620.462455	665.4518292
Rv0344c	215.2859907	0.041149052	0.317662604	0.129536974	0.896932771	0.986165537	220.4833642	268.9625473	165.9406429	257.5720444	212.004779	166.7525661
Rv0345	571.8533704	0.232561763	0.228739838	1.016708609	0.309292069	0.862797627	629.2962686	591.3935529	632.4311217	561.544935	455.4176735	561.036671
Rv0346c	3355.169148	0.304786135	0.274257581	1.111313437	0.266433457	0.849308879	3728.312443	3000.714685	4395.686402	3204.499258	2471.426082	3330.376017
Rv0347	1606.608599	-0.223038062	0.336147467	-0.663512548	0.507002346	0.915318038	1551.804789	1337.521583	1557.289111	1424.221892	1269.084163	2499.730056
Rv0348	940.040628	-0.170376419	0.33607027	-0.506966649	0.61217822	0.9348044	898.0103686	851.4446905	902.8099315	767.9813529	767.5358204	1452.461604
Rv0349	655.4522596	0.10292407	0.225768444	0.455883328	0.648473879	0.939506943	680.5892734	707.241879	647.5166347	559.6510229	637.9773443	699.7374036
Rv0350	54742.30963	0.056244456	0.466787643	0.120492598	0.904092943	0.986165537	67005.50682	38854.55642	61566.29938	37457.79334	30771.11957	92798.58226
Rv0351	35818.23515	-0.083709776	0.506402521	-0.165302842	0.868705622	0.98396808	33883.24033	39290.40537	31163.18857	32633.05228	13549.65729	64389.86705
Rv0352	7662.936876	0.262431304	0.404051806	0.649499148	0.516015797	0.915318038	10216.49477	7307.355955	7548.558618	6621.11667	3816.086023	10468.00922
Rv0353	1352.344495	-0.052448933	0.537212517	-0.097631628	0.922224809	0.988874363	1701.855967	1017.520962	1262.541395	848.4726168	620.3102794	2663.365752
Rv0354c	2740.585115	0.346032597	0.396085311	0.873631479	0.382318977	0.876314171	3974.825093	2283.751268	2942.835458	1803.951267	1761.798974	3676.34863
Rv0355c	7904.129673	0.028667321	0.259728382	0.110374231	0.912112589	0.986905841	8842.301584	7737.534005	7366.372038	6740.433132	7099.215587	9638.921695
Rv0356c	235.9439946	-0.241349956	0.288424265	-0.836787972	0.402711759	0.881588083	235.7947089	173.3674251	239.0473598	249.996396	212.004779	305.4532987
Rv0357c	581.088828	-0.283980479	0.260975095	-1.088151644	0.276528168	0.852542624	466.2304471	498.2288151	609.2226402	747.1483199	612.4582506	553.244495
Rv0358	45.64054246	-0.498800383	0.325337453	-1.533178483	0.125231884	0.746368077	37.5127946	37.26589511	39.4544186	60.60518691	56.92720919	42.07775033
Rv0359	135.3195967	0.161858854	0.350003781	0.462448873	0.643759458	0.938674027	119.4284889	187.9497319	121.844528	169.5051321	111.8914112	101.2982878
Rv0360c	47.923179	-0.256746448	0.397397043	-0.646070354	0.518233794	0.915438895	37.5127946	63.18999606	30.17102599	65.33996714	46.13066951	45.19462072
Rv0361	1995.191512	-0.348810042	0.343989915	-1.014012408	0.310576832	0.862797627	1361.944114	1506.838368	2397.436142	1647.703519	2722.691005	2334.535925
Rv0362	1033.141292	0.061596509	0.26955884	0.228508585	0.819250883	0.977798907	992.1751387	1140.660442	1033.937852	1012.296013	1232.76853	787.0097746
Rv0363c	1430.93395	0.389579871	0.216816539	1.796818051	0.07236451	0.682490598	1709.51164	1698.83874	1459.813488	1156.233332	1292.64025	1268.566251
Rv0364	508.987371	0.042134349	0.244412889	0.172390044	0.863130899	0.983730543	559.62965	489.3174054	501.3032011	552.0753745	533.937962	417.6606329
Rv0365c	321.0503331	0.279678189	0.301740338	0.926883661	0.353986941	0.869534928	397.3293958	358.0766443	301.7102599	364.5780775	289.543564	215.0640572
Rv0366c	122.3991551	0.337816548	0.452878328	0.745932246	0.455708345	0.902651521	166.8936576	169.3167843	74.2671409	142.9903629	121.7064472	59.2205375
Rv0367c	184.8352375	-0.119040613	0.328044078	-0.362879931	0.716694579	0.95898152	187.563973	187.1396037	157.8176744	258.5190004	185.5041817	132.4669918
Rv0368c	25.71783539	-0.19674995	0.390298426	-0.504101316	0.614190183	0.9348044	28.32598776	25.92410095	17.40636115	32.19650555	25.51909377	24.93496316
Rv0369c	59.57774189	-0.213519403	0.379377585	-0.56281502	0.573560851	0.927832144	60.4798117	54.27858636	49.89823529	72.9156155	37.29713705	82.59706545
Rv0370c	124.0631427	0.269285886	0.308666327	0.87241744	0.38298069	0.877321406	137.8021026	166.8863998	100.9568947	109.8469013	101.0948715	127.7916862
Rv0371c	14.60653422	0.840629135	0.48227379	1.743053744	0.081324227	0.688969425	19.90474815	23.49371648	12.76466484	12.31042859	9.815036067	9.350611184
Rv0372c	12.94311975	0.100401955	0.640391757	0.156782085	0.875416592	0.984373571	17.60804644	19.44307571	2.320848153	12.31042859	8.83353246	17.14278717
Rv0373c	126.6580646	0.039137822	0.351166356	0.111450943	0.911258765	0.986905841	124.7874596	150.6838368	109.0798632	157.1947036	79.50179214	138.7007326
Rv0374c	9.483045022	-0.904345187	0.619458781	-1.459895661	0.144318752	0.748612011	7.655672367	3.240512618	9.283392612	18.93912091	6.870525247	10.90904638
Rv0375c	25.37064195	-0.44491491	0.417286763	-1.066209019	0.286329166	0.852542624	24.49815157	25.11397279	13.92508892	31.2495495	21.59307935	35.84400954
Rv0376c	81.53854334	0.01797159	0.332999402	0.053968834	0.956959995	0.99324113	94.93033735	79.39255915	70.78586867	89.01386828	56.92720919	98.18141743
Rv0377	120.5038339	0.064583507	0.366819653	0.176063378	0.860244152	0.983314123	156.9412835	110.177429	100.9568947	109.8469013	81.46479935	163.6356957
Rv0378	32.3247268	0.660519256	0.371880657	1.776159218	0.075706678	0.684413141	44.40289973	34.02538249	39.4544186	22.72694509	20.61157574	32.72713914
Rv0379	101.0828204	-0.060633542	0.351293765	-0.172600678	0.862965319	0.983730543	130.1464302	87.4938407	77.74841313	85.2260441	90.29833181	135.5838622
Rv0380c	200.0757969	0.38738173	0.282824205	1.369690862	0.170783422	0.778704097	275.6042052	209.0130639	196.1116689	196.9668575	174.707642	148.0513437
Rv0381c	393.815062	0.040321436	0.301179874	0.133878256	0.893498845	0.986165537	493.0253004	380.7602327	323.7583173	471.5841107	315.0626577	378.6997529
Rv0382c	501.5639638	0.173937196	0.358872119	0.484677373	0.62790522	0.936095666	646.904315	499.8490714	446.7632695	418.5545721	320.9516794	676.3608756
Rv0383c	3224.357968	0.132927697	0.349869902	0.379934645	0.703993929	0.95474447	3828.601751	2837.068797	3451.101204	2417.578784	2309.477987	4502.319285
Rv0384c	11880.74025	-0.499998826	0.581240511	-0.860227076	0.389663882	0.877997563	11430.68441	9093.688535	9001.409562	7292.508506	5416.918405	29049.23208
Rv0385	240.4803981	-0.089329176	0.271572151	-0.328933493	0.742205958	0.968199338	259.5272932	242.2283182	197.272093	294.5033302	221.8198151	227.5315388
Rv0386	715.0204259	-0.090366871	0.252267805	-0.35821801	0.72018017	0.959762353	706.6185595	757.4698246	612.7039124	784.0796057	609.5137397	819.7369138
Rv0387c	195.6708877	0.135685952	0.25509995	0.531893292	0.594799903	0.933392118	184.501704	233.3169085	197.272093	204.5425058	184.5226781	169.8694365
Rv0389	171.0945939	0.337269827	0.290669567	1.160320397	0.245918383	0.836016003	226.6079021	188.75986	156.6572503	124.051242	166.8556131	163.6356957
Rv0390	187.2936203	-0.11864468	0.281148269	-0.422000394	0.67302473	0.944004481	170.7214938	198.4813979	170.5823392	227.2694509	207.097261	149.6097789
Rv0391	801.527846	-0.154796743	0.259223325	-0.597155921	0.550403285	0.919133497	610.9226549	905.7232768	758.917346	870.2526058	781.2768709	882.0743216
Rv0392c	663.1911873	-0.198024257	0.230683328	-0.858424658	0.390658017	0.877997563	604.0325497	625.4189354	623.1477291	738.6257155	605.5877253	782.334469
Rv0393	106.4578663	-0.001951938	0.356047454	-0.005482242	0.995625826	0.998915896	104.1171442	135.2914018	80.06926128	142.0434068	96.18735345	81.03863026
Rv0394c	283.0100348	-0.261841132	0.269216312	-0.972605003	0.330749655	0.86475361	235.7947089	290.8360075	246.0099042	280.2989895	373.9528741	271.1677243
Rv0395	61.34994736	-2.508313408	0.86858399	-2.887819068	NA	NA	17.60804644	23.49371648	13.92508892	17.99216486	274.8210099	20.25965756
Rv0396	1140.80057	1.236157692	1.562717878	0.79103062	0.428926123	0.89162476	1501.277351	1450.129397	1853.19725	31.2495495	42.20465509	1966.745219
Rv0397	595.0603592	1.818043995	0.806873911	2.25319467	0.024246877	0.537654072	974.5670923	870.077638	935.3018057	57.76431878	50.05668394	682.5946164
Rv0397A	326.4773452	0.203758056	0.386415419	0.52730312	0.597983108	0.933392118	336.0840169	371.848823	338.8438303	188.4442531	248.3204125	475.3227352
Rv0398c	115.7363478	0.317581057	0.345089207	0.920286842	0.357422883	0.871370055	148.5200439	143.3926834	91.67350204	92.80169246	82.44630296	135.5838622
Rv0399c	645.1847124	0.651598786	0.360545557	1.807257844	0.070722086	0.68102393	713.5086646	1117.976853	532.6346511	496.2049678	401.4349751	609.3481621
Rv0400c	326.1942657	0.548485713	0.382220631	1.434997665	0.151287763	0.75111044	379.7213494	554.9377859	227.443119	318.1772313	230.6533476	246.2327612
Rv0401	36.7149267	-0.095917445	0.35231942	-0.272245693	0.78543311	0.97640808	38.27836183	28.35448541	40.61484268	42.61302205	39.26014427	31.16870395
Rv0402c	1960.973022	0.03305884	0.502675404	0.06576578	0.9475643	0.99324113	1603.863361	1749.066686	2597.029083	671.3918363	2465.53706	2678.950104
Rv0403c	96.33017822	0.013200172	0.284560468	0.046387933	0.963001054	0.993320239	90.33693393	83.44319992	117.2028317	92.80169246	99.13186427	95.06454703
Rv0404	1537.330525	-0.057391672	0.256004981	-0.224181858	0.822615799	0.977798907	1337.445962	1416.914142	1766.165444	1319.109771	1713.705297	1670.642531
Rv0405	1891.62493	0.097247765	0.250815081	0.387726945	0.698218113	0.952038904	1700.324833	2152.510507	2012.175349	1657.17308	1667.574628	2159.991183
Rv0406c	144.2009458	0.06963674	0.251060497	0.27737036	0.781495739	0.974893704	155.410149	156.3547338	131.1279206	142.0434068	146.2440374	134.025427
Rv0407	846.0959886	-0.128333271	0.261094025	-0.491521285	0.623057802	0.936095666	764.0361022	912.2043021	749.6339534	1074.795112	784.2213817	791.6850802
Rv0408	970.2820496	0.312392359	0.331344326	0.942802802	0.345781778	0.86475361	1025.860097	1441.217987	757.756922	1044.492518	813.6664899	738.6982835
Rv0409	579.6221751	0.407327573	0.323691314	1.25838277	0.20825336	0.813368031	734.17898	825.5205895	422.3943639	526.5075613	482.8997745	486.2317815
Rv0410c	3432.019019	0.403964947	0.405294612	0.996719263	0.318900797	0.86330689	5098.677796	4182.691662	2447.334377	4167.553556	2772.747689	1923.109033
Rv0411c	1550.516599	0.349283078	0.434592713	0.803702104	0.421569039	0.890643592	2119.855678	1993.725388	1098.9216	2094.666773	1196.452897	799.4772562
Rv0412c	2907.643661	0.348398704	0.324982574	1.072053497	0.283696004	0.852542624	4042.19501	3289.120308	2440.371833	3158.098412	2622.577637	1893.498765
Rv0413	221.3399758	0.331113269	0.429051191	0.771733714	0.440272159	0.897064088	238.0914106	338.6335686	163.6197948	301.1320225	154.0960662	132.4669918
Rv0414c	55.76166853	0.038638585	0.469091287	0.082369011	0.934353278	0.989976882	47.46516867	84.25332808	38.29399452	83.332132	50.05668394	31.16870395
Rv0415	181.708386	-0.063800154	0.34039555	-0.187429461	0.851323926	0.980753997	215.1243935	191.1902445	126.4862243	240.5268356	150.1700518	166.7525661
Rv0416	28.75214655	-0.613385586	0.366082777	-1.675537952	0.093828731	0.697895311	25.26371881	19.44307571	23.20848153	30.30259346	35.33412984	38.96087993
Rv0417	136.2469428	-0.055038623	0.253614523	-0.217016844	0.828195218	0.97781939	136.2709681	132.0508892	132.2883447	148.6720991	121.7064472	146.4929085
Rv0418	1370.130852	0.124216133	0.286305544	0.433858637	0.664391098	0.943620115	1060.310623	1813.876938	1413.396525	1344.677585	1349.567459	1238.955982
Rv0419	1579.8761	0.395712355	0.223134565	1.773424727	0.076158355	0.684413141	1919.277062	1869.775781	1596.743529	1365.510618	1470.292403	1257.657204
Rv0420c	390.7636091	0.258625747	0.24392175	1.060281617	0.2890165	0.852676868	446.325699	448.8109976	380.6190971	309.6546269	360.2118236	398.9594105
Rv0421c	220.1797833	0.396469223	0.337809712	1.173646607	0.240536605	0.831044778	293.2122517	288.405623	169.4219152	212.1181542	212.9862826	144.9344733
Rv0422c	342.8716681	0.563291824	0.287596719	1.958617005	0.050157657	0.635857527	473.8861195	428.5577938	324.9187414	277.4581213	324.8776938	227.5315388
Rv0423c	3285.190278	0.382509251	0.24282869	1.575222641	0.115205063	0.72652471	4144.781019	4004.463468	3004.337934	2913.783752	2721.709501	2922.065995
Rv0424c	536.6311843	0.751933198	0.328398793	2.289695376	0.022038982	0.522509296	655.3255546	875.7485351	488.5385362	472.5310667	313.0996505	414.5437625
Rv0425c	3764.821597	0.614480767	0.39375384	1.560570857	0.11862504	0.732670621	5434.761813	5636.061572	2593.547811	3894.830215	2846.360459	2183.367711
Rv0426c	918.303511	0.06755338	0.259696343	0.260124495	0.794767744	0.977454212	907.1971755	1058.837498	851.7512722	773.6630892	835.2595693	1083.112462
Rv0427c	308.0687101	-0.003107346	0.282047655	-0.011017096	0.991209807	0.998526942	310.0547309	343.4943376	270.3788098	312.495495	371.9898669	239.9990204
Rv0428c	174.1249323	0.115502302	0.352720851	0.327460942	0.74331928	0.968199338	140.0988043	238.1776775	165.9406429	202.6485937	182.5596708	115.3242046
Rv0429c	245.5637492	0.273147643	0.327154203	0.834920168	0.403762658	0.882420383	210.5309901	307.0385706	290.1060191	240.5268356	270.8949954	154.2850845
Rv0430	314.3182628	0.385128734	0.322011733	1.196008391	0.231693285	0.8253018	403.4539337	376.7095919	287.785171	206.4364179	362.1748309	249.3496316
Rv0431	660.549297	0.170567114	0.307591107	0.554525504	0.579219256	0.927832144	574.1754275	849.014306	676.5272366	624.99099	769.4988276	469.0889944
Rv0432	1251.198818	0.333871999	0.348503631	0.95801584	0.338054771	0.86475361	1061.07619	1890.028985	1235.851641	1271.761969	1266.139653	782.334469
Rv0433	1280.568957	0.245182985	0.310378258	0.789948969	0.429557572	0.89162476	1105.47909	1681.015921	1382.065075	1201.687222	1438.884287	874.2821457
Rv0434	647.4275448	0.28976354	0.262170772	1.105247309	0.269052442	0.852255635	714.2742318	750.1786712	673.0459644	537.8710338	721.4051509	487.7902167
Rv0435c	959.658843	0.205194275	0.330166813	0.621486675	0.534279459	0.91806749	1077.153102	1185.21749	821.5802462	1223.467211	769.4988276	681.0361812
Rv0436c	452.2799922	0.060641427	0.298563667	0.203110537	0.839048636	0.978508262	515.2267503	422.8868967	447.9236935	587.1127482	368.0638525	372.4660121
Rv0437c	140.3865167	0.037731385	0.341094699	0.110618502	0.911918875	0.986905841	153.8790146	149.0635804	124.1653762	196.0199014	106.9838931	112.2073342
Rv0438c	239.6090043	-0.200380473	0.242628548	-0.825873441	0.408875888	0.884678754	243.4503813	229.2662678	196.1116689	274.6172532	254.2094341	239.9990204
Rv0439c	239.8641355	-0.005502429	0.231112472	-0.023808445	0.981005404	0.997368012	218.1866625	248.7093435	251.8120246	245.2616158	241.4498872	233.7652796
Rv0440	12213.7448	0.068366245	0.342329487	0.199708898	0.841708254	0.978508262	12286.58858	15553.65044	9667.492981	12075.58349	8181.814065	15517.33926
Rv0441c	341.9117996	0.019134902	0.2769257	0.069097604	0.944911928	0.99324113	402.6883665	360.5070288	269.2183858	381.6232863	336.6557371	300.7779931
Rv0442c	831.3447374	-0.367835838	0.272109845	-1.351791728	0.176441951	0.778704097	700.4940216	834.4319992	641.7145143	981.0464631	741.035223	1089.346203
Rv0443	1000.184447	-0.153374301	0.245190132	-0.625532111	0.53162188	0.916253331	860.497574	1141.47057	838.9866073	1046.38643	1091.432011	1022.333489
Rv0444c	601.7674211	0.199114319	0.300724467	0.662115461	0.507897228	0.915318038	580.2999654	787.4445663	562.8056771	686.543133	563.3830702	430.1281144
Rv0445c	357.0879142	0.027659335	0.276926619	0.099879653	0.92043987	0.988874363	373.5968115	356.456388	352.7689193	421.3954402	374.9343777	263.3755483
Rv0446c	396.3157842	-0.259843899	0.27099433	-0.958853637	0.337632484	0.86475361	316.944836	336.2031842	430.5173324	502.8336602	422.0465509	369.3491418
Rv0447c	389.0506103	-0.37792434	0.271092138	-1.394080783	0.163293211	0.775301178	337.6151514	349.9753628	328.4000137	550.1814624	411.2500112	356.8816602
Rv0448c	155.8201705	-0.609031986	0.276650971	-2.201445325	0.027704513	0.560252912	127.0841613	114.2280698	129.9674966	219.6938026	194.3377141	149.6097789
Rv0449c	354.6095996	-0.065831612	0.306473023	-0.214803939	0.829920182	0.97781939	346.036391	332.9626715	362.0523119	451.6980337	388.6754282	246.2327612
Rv0450c	7804.830319	-0.192395685	0.346247503	-0.555659415	0.578443706	0.927832144	6274.589072	5721.935156	9860.123378	6582.291472	11004.61844	7385.4244
Rv0451c	1753.209281	-0.418436104	0.424542125	-0.985617396	0.324320898	0.864258109	1212.658503	930.0271215	2360.302572	1388.237563	2538.168327	2089.8616
Rv0452	355.000812	-0.823884307	0.258526007	-3.18685272	0.0014383	0.207806856	255.6994571	222.7852425	291.2664432	408.1380556	525.1044296	427.011244
Rv0453	329.5118119	-0.664923433	0.240911798	-2.760028523	0.005779632	0.316836189	248.0437847	244.6587027	271.5392339	357.9493852	393.5829463	461.2968184
Rv0455c	5510.968839	-0.556736328	0.3618882	-1.538420786	0.123945763	0.746335352	3373.854812	3540.260036	6468.203802	5124.926118	6421.978098	8136.590165
Rv0456c	269.5852271	-0.274651434	0.303612161	-0.904612758	0.365670574	0.873337624	261.0584277	212.2535765	257.614145	223.4816267	279.7285279	383.3750585
Rv0456A	34.29656579	0.491939259	0.379994639	1.294595261	0.195459888	0.802788947	42.10619802	50.22794559	27.85017784	32.19650555	28.46360459	24.93496316
Rv0456B	31.64024903	-0.245346943	0.442095462	-0.554963721	0.578919475	0.927832144	18.37361368	34.83551065	33.65229822	20.833033	43.18615869	38.96087993
Rv0457c	668.4928802	0.090639831	0.2858344	0.317106099	0.751163097	0.968199338	560.3952173	806.887642	700.8961422	511.3562646	741.035223	690.3867924
Rv0458	459.4502409	0.06765682	0.428929495	0.157734128	0.874666307	0.984373571	462.402611	592.203681	356.2501915	719.6865946	263.0429666	363.115401
Rv0459	167.4537873	-0.229838278	0.364177558	-0.631115986	0.52796469	0.916253331	153.1134473	173.3674251	136.930041	238.6329235	198.2637285	104.4151582
Rv0460	536.7915244	0.013029186	0.295996697	0.044018012	0.964890047	0.993320239	555.0362466	575.1909898	488.5385362	647.7179351	577.1241207	377.1413177
Rv0461	323.8420844	-0.10221025	0.265783877	-0.384561512	0.700562314	0.953661996	334.5528824	297.3170327	306.3519562	392.0398028	349.415284	263.3755483
Rv0462	3502.558721	-0.201416333	0.269094021	-0.748497987	0.454159839	0.902651521	2881.595079	3032.309683	3863.051751	3698.810314	4430.507281	3109.078219
Rv0463	297.3582398	0.080682221	0.391147624	0.206270512	0.836579611	0.978508262	314.6481343	287.5954949	313.3145007	250.9433521	168.8186203	448.8293368
Rv0464c	1309.247332	0.462657835	0.255793644	1.808715137	0.07049527	0.68102393	1515.823129	1393.420426	1642.000068	1124.036826	888.260764	1291.942779
Rv0465c	1482.736387	0.573368101	0.393258677	1.457992243	0.144842681	0.748612011	2008.082862	1666.433614	1645.48134	1543.538354	600.6802073	1432.201946
Rv0466	1322.166694	-0.223019927	0.426538211	-0.522860371	0.601071424	0.933392118	901.0726376	740.4571333	2020.298317	1343.730629	1727.446348	1199.995102
Rv0467	6624.5616	-0.402772265	0.541750592	-0.743464374	0.457200583	0.902651521	4374.45119	2773.878801	9969.203241	7566.178804	3810.197001	11253.46056
Rv0468	1399.383628	-0.282467224	0.424443482	-0.665500205	0.505730613	0.915318038	1009.783185	699.9507256	2079.479945	1510.394893	1365.271517	1731.421504
Rv0469	5660.2083	-0.32119799	0.397042645	-0.808976049	0.418528923	0.889571168	3669.363765	3515.146063	7914.092202	5264.128657	5801.667819	7796.851292
Rv0470c	5279.737078	-0.1575613	0.273633395	-0.575811661	0.564742491	0.925214049	4189.949486	4474.337798	6311.546552	4900.497535	5962.634411	5839.456684
Rv0470A	114.0050708	-0.098778262	0.327249025	-0.301844327	0.762770738	0.970662422	101.8204425	88.30396885	141.5717373	115.5286376	143.2995266	93.50611184
Rv0471c	386.405489	0.251847634	0.237898308	1.058635665	0.289765738	0.853230639	427.1865181	458.5325355	374.8169767	374.047638	369.0453561	314.8039098
Rv0472c	1552.647235	0.134529582	0.25437982	0.528853201	0.596907288	0.933392118	1663.577605	1380.458375	1832.309617	1493.349684	1682.297182	1263.890945
Rv0473	1169.844868	0.223733117	0.232937132	0.960487125	0.336810108	0.86475361	1421.658359	1174.685824	1184.792982	1202.634178	994.2631536	1041.034712
Rv0474	2250.66191	-0.725698472	0.329083797	-2.205208759	0.027439449	0.560252912	1245.577894	1441.217987	2403.238262	3104.121917	2534.242312	2775.573086
Rv0475	2072.951046	-0.282734825	0.35963321	-0.786175518	0.431764667	0.89162476	1817.45662	1636.458872	2158.388782	1647.703519	3397.965486	1779.732995
Rv0476	527.6004251	0.035085835	0.242824601	0.144490445	0.885113201	0.984373571	568.0508896	582.4821432	451.4049658	519.878869	565.3460774	478.4396056
Rv0477	332.275502	0.442124149	0.258850845	1.708026675	0.087631393	0.697895311	391.9704252	405.8742055	351.6084952	299.2381104	318.9886722	225.9731036
Rv0478	468.4123688	0.448141515	0.259821935	1.724802468	0.084563077	0.689608397	545.0838725	561.4188111	516.388714	391.0928468	477.0107528	319.4792154
Rv0479c	3948.350576	0.050542847	0.317425815	0.159227273	0.873489818	0.984373571	3541.514037	3161.120059	5350.715417	3159.045368	4653.308599	3824.399974
Rv0480c	382.1934582	0.073151967	0.312194113	0.234315653	0.814739935	0.977798907	375.8935132	428.5577938	372.4961286	467.7962865	397.5089607	250.9080668
Rv0481c	240.8321642	-0.263705464	0.30809888	-0.855911791	0.392046572	0.878211022	212.8276918	172.5572969	272.699658	317.2302752	256.1724413	213.505622
Rv0482	326.9482653	-0.26690686	0.356752801	-0.748156312	0.454365879	0.902651521	272.5419363	310.2790832	308.6728044	526.5075613	305.2476217	238.4405852
Rv0483	5013.840941	0.264779445	0.253559714	1.04424887	0.296370262	0.854869464	5126.238217	4717.376244	6574.962818	4065.282303	5009.594408	4589.591656
Rv0484c	318.386592	0.1000067	0.264726013	0.377774359	0.705598223	0.95474447	345.2708237	297.3170327	346.9667989	316.2833192	358.2488164	246.2327612
Rv0485	7760.032038	-0.48689156	0.315669558	-1.542408979	0.122974241	0.743306783	6534.116365	6754.038425	6100.34937	6258.432505	12245.239	8668.016567
Rv0486	1035.52604	0.530655992	0.294115629	1.804242753	0.07119326	0.68102393	1329.79029	1426.63568	915.5745964	919.4943202	934.3914336	687.269922
Rv0487	581.7443863	0.312123329	0.244332026	1.27745566	0.201441425	0.807374804	617.0471928	732.3558518	583.6933105	465.9023744	584.9761496	506.4914391
Rv0488	186.4410547	-0.241493653	0.317788137	-0.75992029	0.447302233	0.898474256	212.0621246	138.5319144	161.2989466	151.5129673	227.7088367	227.5315388
Rv0489	408.4607522	0.35013653	0.23928576	1.463256858	0.143397108	0.748612011	497.6187038	404.2539491	472.2925991	359.8432973	392.6014427	324.154521
Rv0490	5050.381124	0.3313054	0.338044592	0.980064191	0.327054434	0.864258109	5466.915637	6170.746154	5245.116826	5766.962317	2740.35807	4912.187742
Rv0491	1452.445815	0.311777406	0.312504961	0.997671861	0.318438502	0.86330689	1576.30294	1630.787975	1618.791587	1591.833112	846.056109	1450.903169
Rv0492c	272.6516491	0.257230167	0.336237384	0.765025484	0.44425637	0.897064088	314.6481343	302.9879298	273.8600821	357.0024292	197.2822249	190.1290941
Rv0492A	61.16865431	-0.976180939	0.384303509	-2.540130175	0.011081122	0.395097583	48.99630315	33.21525434	40.61484268	72.9156155	55.94570558	115.3242046
Rv0493c	126.4197121	-0.681441068	0.418385842	-1.628738355	0.10336842	0.709392187	107.9449804	85.87358439	96.31519835	112.6877694	100.1133679	255.5833724
Rv0494	69.79832111	0.406420503	0.335593836	1.211048771	0.225876713	0.8253018	76.55672367	95.59512224	67.30459644	73.86257155	61.83472722	43.63618552
Rv0495c	1915.320427	0.772799876	0.331969938	2.327921259	0.019916285	0.50140874	2164.258578	3426.031966	1658.246005	1407.176684	1386.864596	1449.344733
Rv0496	610.8181682	-0.059151316	0.286934474	-0.206149213	0.836674358	0.978508262	569.5820241	685.3684188	540.7576197	784.0796057	595.7726893	489.3486519
Rv0497	650.684189	-0.087488245	0.349045489	-0.250649979	0.802084737	0.977798907	613.9849238	755.0394401	524.5116826	952.6377818	581.0501352	476.8811704
Rv0498	267.1117238	0.090600612	0.317074126	0.28573953	0.775077625	0.972222458	282.4943103	324.0512618	220.4805745	333.328528	244.3943981	197.9212701
Rv0499	110.9567613	0.34924976	0.406119912	0.859967092	0.389807183	0.877997563	127.0841613	153.9243494	92.83392612	139.2025387	98.15036067	54.5452319
Rv0500	547.1048084	0.15272879	0.211857959	0.720901826	0.470969919	0.904143128	584.1278016	559.7985548	584.8537346	529.3484294	539.8269837	484.6733463
Rv0500A	329.3140994	0.008751443	0.231610702	0.037785143	0.96985899	0.995371783	320.0071049	366.1779259	304.031108	329.5407038	310.1551397	345.9726138
Rv0501	2766.106409	-0.037498271	0.265412699	-0.141282881	0.887646473	0.984539742	2495.749192	2410.13126	3286.320985	3081.394972	2991.622993	2331.419055
Rv0502	4254.504298	0.002565951	0.278802689	0.009203467	0.992656799	0.998526942	3836.257423	3398.487609	5541.024965	4243.31004	4198.872429	4309.07332
Rv0503c	3437.070033	-0.299295369	0.297290623	-1.006743389	0.314058106	0.862797627	2481.968981	2601.321504	4163.601587	3918.504116	3924.051419	3532.972592
Rv0504c	427.1055611	0.198799856	0.358147813	0.555077676	0.578841531	0.927832144	364.4100047	657.0139334	348.127223	498.0988799	347.4522768	347.531049
Rv0505c	583.3101164	0.509658139	0.504349591	1.010525533	0.312243573	0.862797627	524.4135571	1152.002236	379.458673	743.3604957	295.4325856	405.1931513
Rv0506	248.3175155	0.076275033	0.280388024	0.272033849	0.785595993	0.97640808	259.5272932	297.3170327	206.5554856	249.04944	203.1712466	274.2845947
Rv0507	1563.517285	0.012838817	0.19694214	0.065190807	0.94802208	0.99324113	1569.412835	1571.64862	1570.053776	1540.697486	1527.219612	1602.071383
Rv0508	216.2656458	0.171472517	0.229744543	0.746361654	0.455448977	0.902651521	228.1390365	235.747293	222.8014227	196.0199014	198.2637285	216.6224924
Rv0509	3957.471589	0.108623295	0.251696632	0.431564355	0.66605807	0.943620115	4067.458729	4011.754622	4239.029152	3999.942336	3005.364044	4421.280655
Rv0510	1441.736115	0.327486446	0.317408	1.031752339	0.302188152	0.857377659	1492.090544	1911.092317	1411.075677	1712.09653	959.9105273	1164.151092
Rv0511	2521.287567	0.299564836	0.311543662	0.96155009	0.336275653	0.86475361	2785.133607	2952.106995	2609.793748	3133.477555	1749.039427	1898.17407
Rv0512	1766.894244	0.482886443	0.26416567	1.827968198	0.067554325	0.674274973	2054.016896	2193.016915	1933.266511	1852.246025	1269.084163	1299.734955
Rv0513	616.7531714	0.2657687	0.266581874	0.99694963	0.31878896	0.86330689	682.8859751	742.0773896	595.2975513	681.8083528	470.1402276	528.3095319
Rv0514	132.5702721	0.5008336	0.348949121	1.435262533	0.1512123	0.75111044	156.1757163	170.9370406	139.2508892	155.3007915	75.57577771	98.18141743
Rv0515	234.8164472	-0.029615748	0.37172697	-0.079670701	0.936499163	0.989976882	231.9668727	289.2157512	175.2240356	294.5033302	145.2625338	272.7261595
Rv0516c	736.5827318	0.165571953	0.343145682	0.482512126	0.629442186	0.936095666	787.7686866	807.6977701	741.5109849	1013.242969	484.8627817	584.413199
Rv0517	711.6934007	-0.188436897	0.231129809	-0.815285996	0.414908623	0.888130274	630.827403	601.1150907	764.7194664	795.4430782	725.3311653	752.7242003
Rv0518	433.3949917	-0.138671123	0.248814112	-0.557328206	0.577303208	0.927832144	425.6553836	444.7603569	367.8544323	506.6214843	472.1032348	383.3750585
Rv0519c	580.689561	0.143201632	0.274446964	0.521782532	0.601821753	0.933392118	545.8494398	642.4316266	641.7145143	660.9753198	569.2720919	423.8943737
Rv0522	1228.072243	-0.262879127	0.291360618	-0.902246602	0.366925884	0.873496059	1139.929615	1114.736341	1095.440328	1115.514222	1793.207089	1109.60586
Rv0523c	43.11657625	-0.141891854	0.377724663	-0.3756489	0.707177932	0.95474447	54.3552738	36.45576696	31.33145007	34.09041764	51.03818755	51.42836151
Rv0524	969.6759785	0.463578167	0.306301371	1.513470756	0.130160124	0.748612011	1332.852559	1186.027618	854.0721203	995.2508038	807.7774683	642.0753013
Rv0525	170.9905848	0.723502877	0.326465689	2.216168194	0.026679985	0.557174085	227.3734693	263.2916502	148.5342818	148.6720991	130.5399797	107.5320286
Rv0526	630.1773605	0.619724536	0.297265953	2.084747783	0.037092201	0.615087576	742.6002196	972.9639137	574.4099179	557.7571108	437.7506086	495.5823927
Rv0527	402.0841286	0.68949401	0.324538592	2.124536273	0.033625326	0.610665097	541.2560363	605.1657315	342.3251026	368.3659017	256.1724413	299.2195579
Rv0528	656.7002536	0.905081062	0.369796272	2.447512671	0.014384607	0.423701812	944.7099701	1070.98942	553.5222845	602.2640449	436.769105	331.946697
Rv0529	873.0581665	-0.76197692	0.698164537	-1.091400206	0.275096822	0.852542624	665.2779287	809.3180264	468.8113269	2580.455224	324.8776938	389.6087993
Rv0530	907.4483848	-0.202906264	0.447279258	-0.453645593	0.650083933	0.940542131	894.9480997	942.989172	693.9335978	1668.536552	698.830568	545.452319
Rv0530A	197.9781208	-0.40176752	0.297280178	-1.35147766	0.176542471	0.778704097	192.1573764	182.2788348	136.930041	276.5111653	186.4856853	213.505622
Rv0531	71.2513193	-0.601726025	0.420423514	-1.431237801	0.152362073	0.751682392	68.9010513	55.89884267	45.25653898	135.4147145	62.81623083	59.2205375
Rv0532	133.6423471	-0.25058102	0.476767766	-0.525582973	0.599177989	0.933392118	110.2416821	142.5825552	113.7215595	252.8372641	68.70525247	113.7657694
Rv0533c	499.1616512	0.079297884	0.311192853	0.254819102	0.798862821	0.977454212	489.1974642	567.8998364	482.7364158	634.4605505	480.9367673	339.738873
Rv0534c	487.5523629	-0.321284756	0.340407603	-0.943823679	0.345259758	0.86475361	402.6883665	425.3172812	473.4530232	786.9204738	416.1575292	420.7775033
Rv0535	59.56441455	0.032385272	0.3279289	0.098756993	0.921331216	0.988874363	51.29300486	55.08871451	74.2671409	48.29475832	59.87172001	68.57114868
Rv0536	89.89953938	-0.130405539	0.401799522	-0.324553743	0.745518842	0.968199338	69.66661854	106.1267883	82.39010943	143.9373189	68.70525247	68.57114868
Rv0537c	532.9929396	0.08506657	0.352202882	0.241527182	0.809146551	0.977798907	529.7725278	571.140349	546.55974	727.2622429	508.4188683	314.8039098
Rv0538	736.0117202	-0.118884195	0.270707011	-0.439161863	0.660544257	0.943620115	701.2595888	619.7480383	797.2113406	945.0621334	673.3114742	679.477746
Rv0539	997.8527426	-0.069398489	0.239357249	-0.28993686	0.771864542	0.972222458	1100.120119	948.660069	872.6389055	1154.339419	937.3359444	974.0219983
Rv0540	83.85890854	0.587780552	0.344361084	1.706872757	0.087845705	0.697895311	107.9449804	72.10140576	123.0049521	61.55214296	82.44630296	56.1036671
Rv0541c	465.0536833	0.516217699	0.311468234	1.65736869	0.097444957	0.697895311	554.2706794	615.6973975	473.4530232	447.9102095	438.7321122	260.2586779
Rv0542c	436.5954545	0.421738453	0.389850515	1.081795296	0.279343497	0.852542624	532.8347967	543.5959917	424.715212	510.4093085	413.2130184	194.8043997
Rv0543c	742.1836927	0.26017672	0.217788143	1.194632158	0.232230779	0.8253018	756.3804298	855.4953313	815.7781258	703.5883418	704.7195896	617.1403381
Rv0544c	88.44447527	-0.321267805	0.355755256	-0.903058491	0.366494853	0.873496059	79.61899262	70.48114945	87.03180574	135.4147145	94.22434624	63.89584309
Rv0545c	3561.880581	0.383166185	0.284075153	1.348819776	0.177394861	0.778704097	3840.085259	4549.679716	3707.554924	3982.897127	2783.544229	2507.522232
Rv0546c	173.2337227	0.281881674	0.330775088	0.852185321	0.394111243	0.878845805	213.593259	206.5826794	150.8551299	160.0355717	199.2452322	109.0904638
Rv0547c	279.5512046	0.275350597	0.272647992	1.009912433	0.312537245	0.862797627	321.5382394	349.9753628	247.1703283	263.2537806	278.7470243	216.6224924
Rv0548c	676.1089874	0.384581353	0.258564853	1.487369025	0.136917373	0.748612011	847.482931	803.6471294	646.3562106	579.5370998	676.255985	503.3745687
Rv0549c	205.2443899	0.601663469	0.329023266	1.828635025	0.067454302	0.674274973	262.5895622	314.329724	164.7802189	180.8686047	145.2625338	163.6356957
Rv0550c	63.99288028	0.40964439	0.356302263	1.149710323	0.250263201	0.839648338	97.22703906	69.6710213	51.05865937	53.02953855	49.07518033	63.89584309
Rv0551c	479.8525183	0.13532258	0.390809739	0.346262045	0.72914579	0.963165473	521.3512882	596.2543218	387.5816416	368.3659017	304.2661181	701.2958388
Rv0552	360.7058694	0.162931887	0.328342482	0.496225424	0.619735375	0.934824223	350.6297944	490.1275335	302.870684	437.493693	315.0626577	268.0508539
Rv0553	58.78394744	-0.648874116	0.430685547	-1.506607593	0.13191127	0.748612011	49.76187038	55.08871451	32.49187414	111.7408134	49.07518033	54.5452319
Rv0554	347.4581968	0.267320373	0.29257837	0.913671002	0.360889746	0.873337624	359.8166012	465.0135607	314.4749247	359.8432973	334.6927299	250.9080668
Rv0555	844.0828078	0.280773079	0.316349478	0.887540833	0.374787792	0.876314171	886.5268601	1188.458003	703.2169904	939.3803971	720.4236473	626.4909493
Rv0556	709.6118922	0.190749885	0.265091049	0.719563657	0.471793695	0.904287793	683.6515424	949.4701972	635.9123939	683.7022649	656.6259129	648.3090421
Rv0557	532.0579966	0.575578634	0.333435453	1.726207064	0.084310168	0.688969425	737.2412489	678.0772654	495.5010807	585.2188361	342.5447587	353.7647898
Rv0558	383.0650923	0.010891144	0.249155617	0.043712216	0.965133802	0.993320239	395.0326941	433.4185627	324.9187414	372.1537259	419.1020401	353.7647898
Rv0559c	2600.931058	-0.673043328	0.33638948	-2.000785895	0.045415468	0.623497859	1417.064955	1698.028612	2901.060191	3091.811489	3132.959513	3364.661591
Rv0560c	251.0673992	0.416397279	0.291033927	1.430751676	0.152501397	0.751682392	282.4943103	354.8361317	222.8014227	223.4816267	187.4671889	235.3237148
Rv0561c	228.0579557	0.216927245	0.338677291	0.640513111	0.521839068	0.915438895	218.9522297	309.4689551	207.7159097	285.0337697	183.5411744	163.6356957
Rv0562	1062.524313	0.29348596	0.312116663	0.940308529	0.347059326	0.865589972	1130.742809	1352.914018	1028.135732	1236.724595	947.1509804	679.477746
Rv0563	4181.759615	0.267525866	0.328607811	0.814119011	0.415576776	0.888436532	4898.09918	4621.781122	4183.328796	2664.734312	3380.298421	5342.315856
Rv0564c	2429.069733	0.617818838	0.343937041	1.796313758	0.072444631	0.682490598	3599.697147	3323.14569	1899.614213	1580.46964	1782.41055	2389.081157
Rv0565c	863.6280581	0.09463889	0.263521903	0.359131022	0.719497076	0.959762353	967.6769872	873.3181507	833.1844869	681.8083528	801.8884467	1023.891925
Rv0566c	188.4129823	-0.375909886	0.302437781	-1.242932959	0.213892539	0.818637294	131.6775647	168.5066562	191.4699726	174.2399124	201.2082394	263.3755483
Rv0567	1403.667218	-0.575267955	0.311780356	-1.845106478	0.065022051	0.6710035	959.2557476	889.5207138	1535.241053	1819.102563	1780.447543	1438.435687
Rv0568	1444.273053	0.248651585	0.314402856	0.79086936	0.42902023	0.89162476	1769.991451	1655.901948	1279.947756	1770.807805	1146.396213	1042.593147
Rv0569	1838.026751	-1.38272326	1.150687489	-1.201649686	0.229499282	0.8253018	1041.171442	641.6214984	1373.942107	676.1266165	545.7160053	6749.582839
Rv0570	2344.382544	-0.40184712	0.585327079	-0.686534306	0.492376239	0.910261834	2690.20327	1285.673381	2082.961217	1340.88976	1222.953494	5443.614144
Rv0571c	1055.02104	-0.702313823	0.518687767	-1.35402041	0.175729866	0.778704097	839.0616914	405.0640773	1165.065773	817.2230673	854.8896414	2248.82199
Rv0572c	832.8749869	-1.543231817	0.7340554	-2.102336986	0.035523767	0.614686264	319.2415377	157.9749901	799.5321887	517.0380008	473.0847384	2730.378466
Rv0573c	169.333843	-0.356802184	0.289087062	-1.234237818	0.217114299	0.820904821	156.9412835	123.1394795	164.7802189	168.5581761	168.8186203	233.7652796
Rv0574c	597.1632179	-0.95434441	0.578534061	-1.649590707	0.099026677	0.699209829	383.5491856	159.5952465	676.5272366	468.7432425	523.1414224	1371.422974
Rv0575c	249.3417164	-0.664621543	0.531960944	-1.249380336	0.211525997	0.818314478	160.0035525	311.8993395	105.598591	245.2616158	159.0035843	514.2836151
Rv0576	430.4875139	-0.0259133	0.31196989	-0.083063466	0.933801075	0.989976882	398.0949631	552.5074014	328.4000137	484.8414953	348.4337804	470.6474296
Rv0577	454.3732929	-0.127378707	0.311295181	-0.409189459	0.68240063	0.949083181	408.8129044	539.545351	353.9293433	560.5979789	355.3043056	508.0498743
Rv0578c	1190.630299	-0.566134005	0.26806425	-2.111934009	0.03469211	0.612633108	966.1458527	740.4571333	1174.349165	1422.32798	1464.403381	1376.098279
Rv0579	584.7755656	0.072439217	0.219253451	0.330390316	0.741105058	0.968199338	578.7688309	612.4568849	608.0622161	618.3622977	575.1611135	515.8420503
Rv0580c	241.1570893	-0.105429998	0.249055179	-0.423319837	0.672061923	0.944004481	238.8569778	236.5574211	220.4805745	214.0120663	250.2834197	286.7520763
Rv0581	27.60776659	-0.295940221	0.428160151	-0.691190481	0.489445845	0.908674859	22.9670171	33.21525434	18.56678522	38.82519787	33.37112263	18.70122237
Rv0582	209.0543182	-0.258936148	0.285761596	-0.906126474	0.364868914	0.873337624	182.2050023	173.3674251	216.9993023	259.4659565	249.3019161	172.9863069
Rv0583c	919.3581099	-0.304659884	0.241559655	-1.261220068	0.20722957	0.813368031	694.3694837	814.9889235	959.6707113	1065.325551	1003.096686	978.6973039
Rv0584	623.3822959	-0.274824572	0.263714467	-1.042129296	0.297351738	0.8558899	604.0325497	487.6971491	599.9392476	579.5370998	647.7923804	821.295349
Rv0585c	620.1545168	-0.396213124	0.258293964	-1.533961993	0.125039003	0.746368077	510.6333469	507.9503529	588.3350068	820.0639354	569.2720919	724.6723667
Rv0586	2091.643076	0.247982215	0.767651701	0.323040012	0.74666494	0.968199338	2197.177969	1520.610546	3094.851012	2621.174334	147.225541	2968.819051
Rv0587	1293.850162	0.361081228	0.747468446	0.483072202	0.629044471	0.936095666	1501.277351	1128.508519	1734.833994	1820.049519	93.24284263	1485.188743
Rv0588	2566.525775	0.212412694	0.594737579	0.357153644	0.720976787	0.959762353	2578.430453	2306.434856	3380.315335	3526.464313	501.548343	3105.961348
Rv0589	5807.886084	0.273515679	0.678603147	0.403056897	0.686906368	0.949083181	5943.098458	5181.579677	7945.423652	7590.799661	684.1080139	7502.30704
Rv0591	744.6717075	0.334200973	0.371726899	0.899049743	0.368626166	0.876134978	833.7027208	744.5077741	913.2537482	877.8282542	363.1563345	735.5814131
Rv0592	598.0735959	0.079528219	0.273270564	0.291023731	0.77103317	0.972222458	646.1387478	577.6213742	619.6664569	691.2779132	439.7136158	614.0234677
Rv0593	847.4571476	-0.148943784	0.252022983	-0.590992863	0.554525203	0.920358239	884.9957256	679.6975217	845.9491518	893.926507	773.4248421	1006.749137
Rv0594	607.6900137	0.09798525	0.233823034	0.419057302	0.675174255	0.944852689	709.6808284	584.9125276	590.6558549	584.2718801	638.9588479	537.6601431
Rv0595c	301.8150917	0.066887416	0.329677417	0.202887468	0.83922299	0.978508262	315.4137015	285.9752386	326.0791655	248.1024839	417.1390328	218.1809276
Rv0596c	66.82023612	0.154322647	0.345983608	0.446040342	0.655568105	0.941535722	71.19775301	55.08871451	85.87138166	55.87040668	81.46479935	51.42836151
Rv0597c	732.1441669	0.690049829	0.421557002	1.636907527	0.101649793	0.706039642	912.5561461	1267.040434	532.6346511	811.541331	443.6396302	425.4528089
Rv0598c	991.5705058	0.641035776	0.358095153	1.790126925	0.073433509	0.683589766	1093.995581	1741.775532	789.088372	909.0778037	720.4236473	695.062098
Rv0599c	57.01697293	-0.154148418	0.357945874	-0.430647281	0.666724857	0.943620115	55.88640828	68.86089314	37.13357045	70.07474737	61.83472722	48.31149112
Rv0600c	39.6088417	-0.431848247	0.404453322	-1.067733218	0.28564087	0.852542624	39.04392907	30.78486987	31.33145007	64.39301109	28.46360459	43.63618552
Rv0601c	50.7390527	-0.866919393	0.416858126	-2.079650939	0.037557561	0.615439154	31.3882567	46.17730481	30.17102599	94.69560455	41.22315148	60.77897269
Rv0602c	20.47006906	-1.179367494	0.418158408	-2.820384507	0.004796614	0.300511651	9.952374077	12.96205047	15.08551299	31.2495495	25.51909377	28.05183355
Rv0604	146.0978771	-0.374734257	0.417388691	-0.897806445	0.369288748	0.876134978	110.2416821	162.8357591	109.0798632	262.3068246	116.7989292	115.3242046
Rv0605	536.6506916	-0.198560226	0.358038831	-0.554577349	0.579183786	0.927832144	556.5673811	528.2035568	415.4318194	722.5274627	660.5519273	336.6220026
Rv0607	481.1639296	-0.569709891	0.355956055	-1.600506251	0.109486321	0.716654246	457.8092075	407.4944618	297.0685636	805.8595947	518.2339043	400.5178457
Rv0608	1520.841983	-3.027553112	1.292488094	-2.342422438	NA	NA	307.7580291	322.4310055	366.6940082	7368.26499	507.4373647	252.466502
Rv0609	339.7786971	-1.392641475	0.564075102	-2.468893718	0.013553147	0.417923981	155.410149	217.1143454	190.3095485	968.7360345	335.6742335	171.4278717
Rv0609A	1656.264838	-2.479183979	0.791378561	-3.132740892	0.001731823	0.235707015	509.1022124	507.9503529	494.3406566	7151.412056	790.1104034	484.6733463
RVnc0005	59.70846459	-2.309997902	0.856997093	-2.695455935	NA	NA	21.43588263	20.25320387	18.56678522	260.4129125	23.55608656	14.02591678
Rv0610c	507.754281	-0.39650586	0.365563055	-1.084644233	0.278079256	0.852542624	411.1096061	431.7983064	473.4530232	872.1465179	473.0847384	384.9334937
Rv0611c	931.0623455	-0.314730072	0.281418651	-1.11836963	0.26340916	0.847331665	930.1641926	678.8873936	880.7618741	828.5865398	1234.731537	1033.242536
Rv0612	303.788689	-0.163303689	0.323411137	-0.504941451	0.613599959	0.9348044	317.7104032	209.0130639	333.04171	239.5798795	368.0638525	355.323225
Rv0613c	859.3923022	-0.12903802	0.286613107	-0.450216744	0.652554164	0.940542131	777.0507452	946.2296846	740.3505608	1142.028991	824.4630296	726.2308019
Rv0614	55.93171189	-0.434359163	0.330530855	-1.314125917	0.188803834	0.798713231	43.63733249	39.69627958	60.34205198	59.65823087	74.59427411	57.6621023
Rv0615	555.1647437	-0.236145474	0.342619676	-0.689235005	0.490675391	0.909100796	473.8861195	451.2413821	603.4205198	438.4406491	508.4188683	855.5809233
Rv0616A	350.0429325	0.113379461	0.21534698	0.526496637	0.598543188	0.933392118	359.051034	362.1272851	370.1752804	344.6920006	322.9146866	341.2973082
Rv0617	394.5141157	0.369844669	0.247678859	1.493242786	0.135373646	0.748612011	513.6956158	395.3425394	425.8756361	374.994594	345.4892695	311.6870395
Rv0618	70.0221483	-0.094493682	0.313824581	-0.301103508	0.763335566	0.970662422	78.08785814	69.6710213	55.70035567	80.49126387	78.52028853	57.6621023
Rv0621	104.3212858	-0.578139209	0.272423151	-2.122210267	0.033820085	0.610665097	93.39920288	76.96217469	80.06926128	111.7408134	126.6139653	137.1422974
Rv0622	129.2733015	-0.65291578	0.312037467	-2.092427512	0.03640029	0.615087576	129.380863	95.59512224	75.42756497	162.8764398	139.3735121	172.9863069
Rv0623	56.3949941	-0.530480574	0.317531529	-1.670639057	0.094792993	0.697895311	42.87176525	42.12666404	53.37950752	54.92345064	68.70525247	76.36332467
Rv0624	221.8132026	-0.351609287	0.242452029	-1.450222089	0.146996597	0.748612011	179.1427334	204.152295	201.9137893	232.0042311	276.7840171	236.88215
Rv0625c	108.8619653	-0.161857208	0.299758685	-0.539958358	0.58922575	0.929054258	97.9926063	114.2280698	95.15477427	87.11995619	124.650958	134.025427
Rv0626	95.00296739	0.284086228	0.322490701	0.880912928	0.37836495	0.876314171	122.4907579	111.7976853	78.9088372	86.17300014	102.0763751	68.57114868
Rv0627	135.125713	-0.050566759	0.364255332	-0.138822289	0.88959058	0.985161264	166.8936576	132.0508892	99.79647058	142.9903629	178.6336564	90.38924144
Rv0628c	418.143519	-0.054911042	0.366838275	-0.14968733	0.881011305	0.984373571	460.8714765	474.7350986	294.7477154	596.5823087	295.4325856	386.4919289
Rv0629c	136.4472223	-0.088894041	0.358436714	-0.248004843	0.804130659	0.977798907	140.0988043	146.633196	109.0798632	167.6112201	85.39081378	169.8694365
Rv0630c	161.8455109	-0.262496467	0.343140128	-0.764983299	0.444281489	0.897064088	148.5200439	163.6458872	129.9674966	249.996396	151.1515554	127.7916862
Rv0631c	197.1250888	-0.366113976	0.336498592	-1.088010425	0.276590505	0.852542624	187.563973	184.7092192	145.0530096	302.0789785	209.0602682	154.2850845
Rv0632c	2543.110985	0.141399901	0.252240001	0.560576835	0.575086047	0.927832144	2668.767387	2883.246102	2449.655226	1937.472069	2581.354486	2738.170642
Rv0633c	844.7463788	0.269912778	0.301646141	0.894799374	0.370894345	0.876134978	952.3656424	1085.571727	733.3880164	830.4804519	893.1682821	573.5041526
Rv0634c	959.44108	0.296080055	0.236436776	1.252258892	0.210475543	0.818314478	1178.973545	1060.457754	932.9809575	796.3900343	961.8735345	825.9706545
Rv0634A	509.8477597	-0.324316564	0.259442249	-1.25005301	0.211280184	0.818314478	452.4502369	388.0513861	517.5491381	494.3110558	550.6235233	656.101218
Rvnt06	47.3649756	0.087962811	0.402577547	0.218499049	0.827040299	0.97781939	58.94867723	44.5570485	41.77526675	26.51476927	50.05668394	62.33740789
Rvnt07	528.362192	-0.229067094	0.249674217	-0.917463955	0.358899573	0.87227624	463.1681782	412.3552307	584.8537346	568.1736273	571.2350991	570.3872822
Rv0634B	1013.659451	-0.14555061	0.332707044	-0.437473787	0.661767783	0.943620115	747.193623	793.9255915	1347.252353	866.4647816	1173.878314	1153.242046
Rv0635	2680.507991	-0.371782716	0.346216298	-1.073845217	0.28289206	0.852542624	1789.130632	1790.383222	3432.534418	2633.484763	3272.333025	3165.181886
Rv0636	2569.708022	-0.235765779	0.303801165	-0.77605291	0.437717746	0.896144482	2001.192757	1973.472185	3107.615677	2880.64029	3172.219657	2283.107564
Rv0637	3448.867461	-0.134173146	0.280597974	-0.47816862	0.632530195	0.936779255	2730.778333	3021.778017	4114.863775	3614.531226	4138.019206	3073.234209
Rvnt08	723.6737804	0.029281815	0.316625199	0.092481001	0.926315885	0.989386138	682.8859751	561.4188111	950.3873187	769.875265	819.5555116	557.9198006
Rv0638	3013.908026	0.07239129	0.265959913	0.272188727	0.785476909	0.97640808	2941.309323	2595.650607	3733.084254	2962.07851	3320.426701	2530.89876
Rv0639	9637.299347	-0.067345374	0.276138271	-0.243882796	0.807321594	0.977798907	8448.034457	7645.989523	12143.83796	9371.077026	9737.497282	10477.35983
Rv0640	7153.372625	0.025151126	0.275753592	0.091208699	0.927326763	0.989386138	6379.471783	5950.391296	9318.205334	6642.896659	7468.260943	7161.009731
Rv0641	5099.667195	0.396702772	0.241423141	1.643184539	0.100344758	0.704699497	6266.167832	4798.38906	6325.471641	4837.05148	4214.576487	4156.346671
Rv0642c	4410.516599	-0.230093983	0.30963493	-0.743113781	0.457412797	0.902651521	3925.82879	2826.537131	5427.303406	4807.695843	4837.831277	4637.903147
Rv0643c	2029.641471	-0.37830642	0.360704792	-1.048797877	0.294271155	0.854869464	1312.947811	1336.711455	2646.927319	2660.946488	2181.882518	2038.433238
Rv0644c	926.4980731	-0.329383752	0.355273895	-0.927126246	0.353860991	0.869534928	644.6076133	584.1023995	1235.851641	989.5690676	1021.745255	1083.112462
Rv0645c	962.2141369	-0.154563408	0.317875225	-0.48623924	0.626797553	0.936095666	653.0288529	882.2295604	1197.557647	841.8439245	1132.655162	1065.969675
Rv0646c	645.5259877	0.284386977	0.291623624	0.975184976	0.329468513	0.864665657	578.7688309	699.1405974	850.5908481	599.4231768	687.0525247	458.179948
Rv0647c	808.2396975	0.154351079	0.293319967	0.526220839	0.598734777	0.933392118	752.5525937	820.6598206	982.8791928	830.4804519	904.9463254	557.9198006
Rv0648	190.8848659	-0.134672996	0.343574872	-0.391975684	0.695076181	0.951909146	163.0658214	193.6206289	190.3095485	286.9276818	164.8926059	146.4929085
Rv0650	19.16767519	-0.151687482	0.457111655	-0.331839017	0.740010821	0.968199338	16.84247921	18.63294756	18.56678522	23.67390114	10.79653967	26.49339835
Rv0651	941.5301596	0.128286454	0.317714284	0.403779309	0.686375013	0.949083181	832.1715863	1040.204551	1079.194391	1206.422002	838.2040801	652.9843477
Rv0652	265.3154635	-0.079682154	0.324233659	-0.245755343	0.805871628	0.977798907	208.9998556	280.3043415	285.4643228	365.5250336	210.0417718	241.5574556
Rv0653c	819.812458	-0.201599485	0.266754183	-0.755750042	0.449799075	0.900282428	698.1973199	755.0394401	835.5053351	1086.158584	735.1462014	808.8278674
Rv0654	2528.549843	-0.675659139	0.512555707	-1.31821601	0.187431347	0.798713231	2001.958324	1890.839113	1947.1916	1732.929563	1589.054339	6009.326121
Rv0655	10450.1225	0.21729838	0.362977547	0.598655156	0.549402867	0.919133497	11737.67687	12146.25142	9821.829384	11086.96138	5448.326521	12459.6894
Rv0656c	463.8142303	0.176167204	0.333577091	0.528115415	0.597419232	0.933392118	594.0801757	416.4058715	464.1696306	376.8885061	329.7852118	601.5559861
Rv0657c	128.2129249	0.451486446	0.294735493	1.531836028	0.125562903	0.746368077	163.0658214	155.5446057	124.1653762	89.01386828	105.0208859	132.4669918
Rv0658c	590.2227299	0.226560763	0.266702599	0.849488394	0.395609585	0.879125583	726.5233076	646.4822674	534.9554993	451.6980337	561.420063	620.2572085
Rv0659c	506.5587869	0.617594415	0.364856983	1.692702739	0.090512064	0.697895311	761.7394005	641.6214984	437.4798768	410.0319677	525.1044296	263.3755483
Rv0660c	1071.594366	0.08597226	0.272871715	0.315064753	0.75271249	0.968369034	1332.086992	1119.59711	858.7138166	1088.052496	1110.080579	921.0352016
Rv0661c	17.64802855	0.590575745	0.449882783	1.312732486	0.189273107	0.798713231	20.67031539	26.7342291	16.24593707	17.99216486	11.77804328	12.46748158
Rv0662c	10.88595702	-0.941595447	0.525228284	-1.792735607	0.07301521	0.682490598	7.655672367	6.481025237	8.122968536	16.09825277	9.815036067	17.14278717
Rv0663	2587.956239	-0.004061406	0.238964232	-0.016995873	0.986439908	0.997828128	2702.452346	2659.650732	2391.634022	2644.848235	2958.251871	2170.90023
Rv0664	291.7953674	-0.927333231	0.261767914	-3.542577918	0.000396236	0.146178757	227.3734693	212.2535765	162.4593707	345.6389566	391.6199391	411.4268921
Rv0665	40.21337322	-0.494696349	0.466603444	-1.060207238	0.289050329	0.852676868	53.58970657	26.7342291	19.7272093	50.18867041	59.87172001	31.16870395
Rv0666	37.61195785	-0.583950734	0.451955016	-1.292054991	0.196338102	0.803886397	41.34063078	28.35448541	20.88763338	58.71127482	53.00119476	23.37652796
Rv0667	63764.55087	-0.332109717	0.366617204	-0.905875975	0.365001502	0.873337624	52851.69975	49823.69164	66696.53422	80360.58393	40525.30242	92329.49326
Rv0668	33754.51985	0.036733392	0.294837446	0.124588627	0.900849233	0.986165537	36129.4146	29190.53767	37232.20649	37570.48111	23800.48096	38603.99827
Rv0669c	2029.556029	0.178412671	0.229469121	0.777501873	0.43686273	0.896144482	2269.906857	1829.269373	2366.104692	1856.980805	2005.211868	1849.862579
Rv0670	1515.376586	0.492704512	0.305279908	1.613943465	0.10653969	0.711000733	2171.148683	1892.459369	1250.937154	1131.612474	1466.366388	1179.735444
Rv0671	873.9338961	0.776975544	0.318695926	2.437983925	0.014769431	0.431814394	1276.966151	1222.483385	812.2968536	612.6805614	812.6849863	506.4914391
Rv0672	1186.846452	0.1967096	0.324585343	0.606033525	0.544492491	0.919113365	1570.94397	1181.166849	1051.344213	1026.500353	1460.477367	830.6459601
Rv0673	333.5266295	0.039450799	0.33167301	0.118944859	0.905319042	0.986165537	400.3916648	369.4184385	244.8494801	383.5171984	366.1008453	236.88215
Rv0674	238.1309406	0.086574139	0.332017903	0.260751417	0.794284212	0.977454212	293.9778189	277.0638289	164.7802189	267.0416048	240.4683836	185.4537885
Rv0675	261.751606	0.232859037	0.264847714	0.879218602	0.37928276	0.876314171	312.3514326	301.3676735	234.4056635	273.6702972	214.9492899	233.7652796
Rv0676c	6796.959755	-0.200517155	0.473956709	-0.423070611	0.672243744	0.944004481	6641.295778	7197.178525	5136.036963	4628.72115	4075.202975	13103.32314
Rv0677c	2147.178225	-0.559228782	0.480474573	-1.163909214	0.244460805	0.835917082	1763.101346	1835.750398	1608.34777	1753.762596	1259.269127	4662.83811
Rv0678	1470.112339	-0.558479672	0.52842107	-1.056883806	0.29056462	0.853365001	1397.160207	1232.204923	936.4622297	853.207397	1001.133679	3400.5056
Rv0679c	896.7563261	-0.171039535	0.398189023	-0.429543571	0.667527693	0.943620115	800.7833296	786.6344381	942.2643501	624.99099	693.9230499	1531.941799
Rv0680c	584.5603615	-0.173272811	0.274615306	-0.630965596	0.52806302	0.916253331	553.5051121	519.2921471	574.4099179	526.5075613	538.8454801	794.8019506
Rv0681	483.2087398	-0.020872018	0.235207315	-0.088738814	0.929289485	0.989976882	470.8238506	443.9502287	525.6721067	504.7275723	527.0674368	427.011244
Rv0682	4956.937292	-0.299208516	0.369660064	-0.809415311	0.418276298	0.889571168	3515.484751	2990.993147	6829.09569	5671.319757	5729.036552	5005.693854
Rv0683	4429.269715	-0.102620435	0.362096466	-0.283406343	0.776865366	0.972222458	3954.920345	2623.194965	6238.439835	4564.328139	4979.167797	4215.567209
Rv0684	22909.17955	-0.197219269	0.353867788	-0.55732473	0.577305582	0.927832144	19794.50647	13736.53299	30507.54897	27187.10807	25346.34914	20883.03164
Rv0685	30617.11028	-0.202388805	0.297149095	-0.681101874	0.495807031	0.911904942	28326.75332	21247.23111	35846.66015	36311.02956	34578.37206	27392.61546
Rv0686	1930.325635	-0.126880733	0.316626043	-0.400727407	0.68862083	0.949083181	1541.086847	1531.142212	2465.901163	2027.432893	2390.942786	1625.447911
Rv0687	1106.134462	-0.426400015	0.380163517	-1.121622662	0.262022912	0.847331665	1035.046904	799.5964886	995.6438576	923.2821444	911.8168506	1971.420525
Rv0688	1314.007763	-0.530730758	0.3019619	-1.757608354	0.078814171	0.684413141	1093.230014	1119.59711	1010.729371	1408.12364	1164.063278	2088.303164
Rv0689c	19.06916888	-0.325470638	0.439163112	-0.74111561	0.458623346	0.902651521	12.24907579	21.87346017	16.24593707	19.88607696	17.66706492	26.49339835
Rv0690c	988.2679828	0.583366019	0.322267079	1.810194267	0.070265666	0.68102393	1485.200439	1203.04031	867.9972092	1001.879496	673.3114742	698.1789684
Rv0691c	290.9301351	-0.080574321	0.377057642	-0.213692316	0.830787004	0.978490529	346.036391	245.4688308	255.2932968	203.5955498	246.3574053	448.8293368
Rv0691A	84.29482546	-0.183348716	0.471702059	-0.388696026	0.697501022	0.95192716	89.57136669	84.25332808	61.50247606	44.50693414	71.64976329	154.2850845
Rv0692	226.383533	0.072256148	0.469576232	0.153875225	0.877708119	0.984373571	219.7177969	216.3042173	258.7745691	110.7938573	159.9850879	392.7256697
Rv0693	1784.021676	0.285457221	0.522142542	0.546703626	0.584582363	0.929054258	1585.489747	2317.77665	1975.041778	831.427408	885.3162532	3109.078219
Rv0694	987.0164515	0.215982727	0.499130344	0.432718086	0.665219589	0.943620115	883.4645911	1372.357094	924.857989	540.711902	511.3633791	1689.343754
Rv0695	697.4181402	0.430325636	0.314147421	1.369820687	0.170742883	0.778704097	697.4317526	859.545972	843.6283036	567.2266713	424.9910617	791.6850802
Rv0696	454.3518309	0.375338916	0.301028438	1.246855343	0.212450544	0.818637294	465.4648799	571.9504771	501.3032011	460.2206381	276.7840171	450.387772
Rv0697	179.9321621	0.117300719	0.278647682	0.420964272	0.673781172	0.944394277	185.2672713	170.1269125	205.3950615	160.0355717	145.2625338	213.505622
Rv0698	421.0323015	-0.346613674	0.338382265	-1.02432577	0.30568143	0.861803288	407.2817699	390.4817705	314.4749247	360.7902533	671.348467	381.8166233
Rv0699	50.38465043	-0.352083029	0.389478646	-0.903985449	0.366003117	0.873337624	42.87176525	28.35448541	62.66290013	54.92345064	66.74224525	46.75305592
Rv0700	4256.886071	-0.257215918	0.320190364	-0.803321859	0.421788727	0.890643592	3259.785294	3313.424152	5062.930246	5732.871899	3560.895085	4611.409749
Rv0701	5282.684678	-0.123607356	0.336798253	-0.367007118	0.713613709	0.957387256	4311.674677	4718.186372	6140.964213	7742.312628	4372.598568	4410.371608
Rv0702	3858.223637	-0.057855134	0.412799047	-0.140153265	0.888538896	0.984539742	3201.602184	3927.501294	4214.660246	6444.982846	2909.17669	2451.418565
Rv0703	2285.774569	-0.46530747	0.283318786	-1.642345986	0.100518322	0.704699497	1578.599642	1901.370779	2282.554159	3196.92361	2584.298996	2170.90023
Rv0704	11960.1695	-0.261531307	0.284409723	-0.91955825	0.357803653	0.871759887	9385.088755	10341.28589	12912.0387	16389.91524	11141.04744	11591.641
Rv0705	5041.9201	-0.24094284	0.292073865	-0.824938033	0.409406772	0.884678754	3940.374567	3998.792571	5927.446183	6371.120274	4582.64034	5431.146662
Rv0706	1884.559693	-0.087189937	0.382368895	-0.228025705	0.819626257	0.977798907	1658.218635	2021.269746	1804.459439	3014.161093	1581.20231	1228.046935
Rv0707	3233.612801	-0.206349177	0.299118131	-0.689858472	0.490283194	0.908946813	2671.829656	3124.664292	3212.053844	4421.337776	2487.130139	3484.661101
Rv0708	2424.853985	-0.004475785	0.264675845	-0.01691044	0.986508064	0.997828128	2194.881268	2588.359454	2480.986676	3036.888038	2134.770345	2113.238127
Rv0709	1475.523182	-0.014881731	0.215081311	-0.069191185	0.94483744	0.99324113	1443.094241	1386.129273	1574.695472	1571.000079	1352.51197	1525.708058
Rv0710	4464.881194	-0.028089108	0.242117327	-0.116014446	0.907641093	0.986165537	3880.660323	4108.97	5275.287852	4179.863985	4719.069341	4625.435665
Rv0711	5295.540576	-0.055757037	0.496349217	-0.112334291	0.910558354	0.986905841	4857.524117	3379.044533	7344.32398	4469.632535	9120.131513	2602.586779
Rv0712	1057.199698	0.261585771	0.387212155	0.67556188	0.499318851	0.912412734	1221.079743	1036.15391	1202.199343	767.9813529	1509.552547	606.2312917
Rv0713	1116.494328	-0.099813681	0.304083902	-0.328243883	0.74272727	0.968199338	943.1788356	949.4701972	1342.610657	1117.408134	1440.847295	905.4508496
Rv0714	3632.203881	-0.102333739	0.293872942	-0.348224436	0.727671638	0.961862007	3058.441111	2783.600339	4669.546484	3656.197292	4090.907033	3534.531027
Rv0715	2458.80751	0.088897954	0.359523166	0.247266275	0.804702157	0.977798907	2152.77507	1783.092068	3669.26093	2421.366608	2837.526927	1888.823459
Rv0716	2763.749868	-0.027919322	0.305757612	-0.091311943	0.927244729	0.989386138	2469.719906	2090.940767	3651.854569	2868.329862	3090.754857	2410.89925
Rv0717	1542.901485	-0.047695639	0.269741966	-0.176819498	0.859650173	0.983204646	1377.255459	1295.394919	1879.887004	1624.976574	1359.382495	1720.512458
Rv0718	4272.812219	-0.193044259	0.308702907	-0.625339944	0.531747969	0.916253331	3470.316284	3043.651477	5449.351463	4303.915227	5026.27997	4343.358895
Rv0719	3717.889992	0.034202624	0.286382389	0.119429914	0.904934763	0.986165537	3363.136871	3502.184012	4422.376156	4348.422161	3903.439844	2767.78091
Rv0720	1777.947667	-0.252628885	0.294154409	-0.858830863	0.390433837	0.877997563	1275.435016	1976.712697	1616.470739	2372.124894	1704.871765	1722.070893
Rv0721	3484.225082	0.074245488	0.252735579	0.293767457	0.768935604	0.972222458	3402.1808	3605.070288	3715.677893	4134.410095	3235.035888	2812.975531
Rv0722	1372.480375	0.113916391	0.292506227	0.389449455	0.696943694	0.951909146	1067.966295	1613.775284	1599.064377	1581.416596	1167.989292	1204.670407
Rv0723	3543.038921	0.132507741	0.206419899	0.64193298	0.5209167	0.915438895	3749.748325	3438.994016	3928.035499	3197.870566	3421.521573	3522.063546
Rv0724	4009.678999	0.325924988	0.253839657	1.283979785	0.199149029	0.805996341	4957.813425	4823.503032	3600.795909	3945.965842	3538.320502	3191.675284
Rv0725c	1154.22034	-0.197544535	0.330890942	-0.597007986	0.550502049	0.919133497	1084.043207	973.7740418	1168.547045	845.6317486	1715.668304	1137.657694
Rv0726c	2002.57222	-0.64356492	0.392169268	-1.641038635	0.100789395	0.705347064	1240.218923	1515.749777	1933.266511	1346.571497	2646.133724	3333.492887
Rv0727c	378.3236223	-0.174527763	0.285901316	-0.610447568	0.541565366	0.919113365	401.9227993	338.6335686	324.9187414	299.2381104	456.3991771	448.8293368
Rv0728c	106.0670888	-0.772992157	0.312839859	-2.47088769	0.013477814	0.417923981	58.18310999	85.06345623	92.83392612	146.7781871	141.3365194	112.2073342
Rv0729	162.9174039	-0.922969328	0.312358844	-2.954836546	0.003128347	0.279066948	115.6006527	128.0002484	93.9943502	276.5111653	190.4116997	172.9863069
Rv0730	1015.569091	-0.087766883	0.221757232	-0.395779125	0.692267978	0.950769194	894.1825325	945.4195564	1115.167538	1059.643815	1028.61578	1050.385323
Rv0731c	219.5973246	-0.15255741	0.328416841	-0.464523712	0.642272575	0.938674027	182.9705696	208.2029357	234.4056635	279.3520334	263.0429666	149.6097789
Rv0732	3001.16565	-0.154671401	0.316004858	-0.489458935	0.624516821	0.936095666	2373.258434	2488.713691	3661.137961	3778.354622	3335.149255	2370.379935
Rv0733	852.5549046	-0.376475825	0.319719943	-1.177517489	0.238989021	0.830442714	604.798117	794.7357197	827.3823666	1308.693255	798.9439358	780.7760338
Rv0734	372.9972392	-0.317423561	0.407006782	-0.779897475	0.435451225	0.895166223	261.0584277	390.4817705	345.8063748	654.3466274	322.9146866	263.3755483
Rv0735	126.7975489	-0.467784552	0.341811566	-1.368545126	0.171141507	0.778704097	104.8827114	112.6078135	102.1173187	207.383374	106.0023895	127.7916862
Rv0736	55.76498002	-0.20978561	0.354950642	-0.591027556	0.554501958	0.920358239	63.54208065	39.69627958	51.05865937	56.81736273	47.11217312	76.36332467
Rv0737	73.80939014	-0.492036889	0.334759848	-1.469820507	0.141610373	0.748612011	62.01094617	51.84820189	69.62544459	82.38517596	64.77923804	112.2073342
Rv0738	44.4939821	0.066320005	0.338424002	0.195967202	0.844635837	0.978508262	45.16846696	38.88615142	53.37950752	41.666066	52.01969115	35.84400954
Rv0739	325.5348589	-0.514999972	0.34622456	-1.487473831	0.13688971	0.748612011	221.2489314	207.3928076	375.9774008	297.3441983	402.4164787	448.8293368
Rv0740	449.823713	-0.461212504	0.363601088	-1.268457437	0.204634641	0.812140385	336.0840169	268.1524192	531.474227	405.2971875	487.8072925	670.1271348
Rv0742	51.7633382	-0.075613682	0.335487609	-0.225384426	0.821680226	0.977798907	41.34063078	55.89884267	54.5399316	65.33996714	45.14916591	48.31149112
Rv0743c	284.4146764	-0.224230391	0.34242024	-0.654839769	0.512570923	0.915318038	215.8899607	214.683961	357.4106156	238.6329235	383.7679102	296.1026875
Rv0744c	161.9796993	-0.185604473	0.416853369	-0.445251223	0.656138213	0.941545631	111.7728166	106.1267883	237.8869357	133.5208024	226.7273331	155.8435197
Rv0745	12.94234356	0.466165972	0.491213286	0.949009289	0.342615888	0.86475361	16.07691197	17.8228194	10.44381669	9.469560455	9.815036067	14.02591678
Rv0746	46.8534375	-0.733031006	0.544734112	-1.345667527	0.178409763	0.779087422	16.84247921	56.70897082	32.49187414	95.6425606	45.14916591	34.28557434
Rv0747	148.2942255	-0.620376927	0.397763874	-1.559661317	0.118839938	0.732670621	166.8936576	93.16473778	89.35265389	170.4520882	123.6694544	246.2327612
Rv0748	174.8978299	-0.315105653	0.401404487	-0.785007798	0.432448997	0.891784843	166.8936576	128.8103766	172.9031874	160.0355717	302.3031109	118.441075
Rv0749	660.3975552	-0.491647839	0.331347218	-1.483784421	0.137866122	0.748612011	532.0692295	422.8868967	692.7731737	596.5823087	1008.985708	709.0880148
Rv0749A	475.1388827	-0.617608253	0.370167265	-1.668457239	0.095224994	0.697895311	355.9887651	260.0511376	509.4261696	395.827627	715.5161293	614.0234677
Rv0750	291.7108662	-0.389350862	0.38484851	-1.011699026	0.311681981	0.862797627	333.021748	209.823192	213.5180301	212.1181542	311.1366433	470.6474296
Rv0751c	567.1880595	0.062837203	0.530373565	0.118477252	0.905689518	0.986165537	727.2888749	420.4565122	589.4954309	339.0102643	264.0244702	1062.852805
Rv0752c	1447.176007	-0.043955746	0.592360708	-0.074204358	0.940847778	0.992415599	1658.218635	970.5335292	1645.48134	718.7396385	626.1993011	3063.883598
Rv0753c	2320.964691	-0.225767638	0.605529898	-0.37284309	0.70926523	0.95474447	2499.577028	1522.230802	2396.275718	1099.415969	1073.764946	5334.52368
Rv0754	611.836506	-0.390197695	0.617953358	-0.631435512	0.527755803	0.916253331	690.5416475	388.8615142	508.2657455	342.7980885	252.2464269	1488.305613
Rv0755c	3286.611845	-0.049552705	0.487607021	-0.101624265	0.919054919	0.988874363	2552.401167	3823.80489	3313.010738	2382.54141	1621.443958	6026.468908
Rvnt09	14.6507447	-0.449375419	0.496119638	-0.905780348	0.365052124	0.873337624	16.84247921	8.101281546	11.60424077	13.25738464	14.7225541	23.37652796
Rv0756c	326.0864967	0.052517961	0.253715475	0.206995498	0.836013374	0.978508262	331.4906135	345.924722	317.956197	259.4659565	357.2673128	344.4141786
Rv0757	2726.285538	0.060167081	0.348336444	0.172726921	0.862866082	0.983730543	2609.81871	2673.42291	3064.679986	2068.152003	1981.655782	3959.983836
Rv0758	1320.801879	0.349832996	0.222241673	1.574110705	0.115461858	0.726838842	1461.467855	1611.3449	1366.979562	1227.255035	1045.301341	1212.462583
Rv0759c	1062.502875	0.075911743	0.245936405	0.308664115	0.757577044	0.96909903	996.7685422	1300.255688	973.5958002	1064.378595	949.1139877	1090.904638
Rv0760c	552.7311377	0.242865448	0.295910551	0.820739398	0.411794724	0.885385102	520.5857209	724.2545702	551.2014363	400.5624072	491.7333069	628.0493845
Rv0761c	2086.835506	0.089299613	0.311016908	0.28712141	0.774019359	0.972222458	1887.123238	2747.144572	1818.384528	1724.406959	1764.743485	2579.210251
Rv0762c	502.8151733	-0.176919773	0.461797759	-0.383110938	0.70163751	0.953965984	514.4611831	554.1276577	345.8063748	339.9572203	333.7112263	928.8273776
Rv0763c	189.1820247	-0.485007441	0.597399815	-0.811864063	0.416869637	0.888436532	163.8313887	205.7725513	102.1173187	106.0590771	99.13186427	458.179948
Rv0764c	2251.562122	-0.11894637	0.512554812	-0.232065659	0.816487017	0.977798907	2443.69062	2560.815097	1470.257305	1265.133277	1399.624143	4369.852293
Rv0765c	399.3188378	0.082589372	0.529347545	0.156021074	0.87601641	0.984373571	481.5417919	511.1908656	237.8869357	263.2537806	191.3932033	710.6464499
Rv0766c	469.4408223	-0.519961587	0.455895309	-1.140528487	0.254066192	0.841274545	411.1096061	438.2793316	306.3519562	356.0554731	338.6187443	966.2298223
Rv0767c	116.2683346	-0.569565324	0.459363552	-1.239900993	0.215012017	0.818637294	108.7105476	85.06345623	85.87138166	116.4755936	67.72374886	233.7652796
Rv0768	630.1268865	-0.634530704	0.495002415	-1.281873956	0.199886865	0.806741233	551.2084104	546.8365044	381.7795212	435.5997809	445.6026374	1419.734465
Rv0769	478.4025126	-0.334125954	0.485463041	-0.688262392	0.49128756	0.909100796	431.7799215	518.4820189	317.956197	335.2224401	302.3031109	964.6713871
Rv0770	276.7184038	0.004541788	0.468924012	0.009685552	0.992272168	0.998526942	254.1683226	380.7602327	194.9512449	206.4364179	158.0220807	465.972124
Rv0771	141.1656356	-0.363626095	0.406415022	-0.894716179	0.370938828	0.876134978	120.1940562	173.3674251	75.42756497	142.0434068	117.7804328	218.1809276
Rv0772	269.2521314	-0.081652676	0.260481992	-0.313467642	0.753925401	0.968530152	272.5419363	299.7474172	212.357606	292.6094181	282.6730387	255.5833724
Rv0773c	566.6307572	-0.019292216	0.23571062	-0.081847036	0.934768352	0.989976882	502.2121073	551.6972733	635.9123939	590.9005724	601.6617109	517.4004855
Rv0774c	266.9897734	-0.059036688	0.231598711	-0.254909398	0.798793077	0.977454212	279.4320414	250.3295998	255.2932968	289.7685499	277.7655207	249.3496316
Rv0775	380.1810776	-0.001500041	0.24817938	-0.006044182	0.99517747	0.99878744	448.6224007	343.4943376	346.9667989	357.9493852	378.8603922	405.1931513
Rv0776c	77.61809807	0.059364645	0.327406232	0.181318007	0.856117973	0.981154948	88.80579946	77.77230284	71.94629274	94.69560455	79.50179214	52.98679671
Rv0777	1176.700273	-0.154092393	0.213609632	-0.721373806	0.470679558	0.904025409	1205.002831	1132.55916	1003.766826	1247.141112	1259.269127	1212.462583
Rv0778	625.3732233	-0.087976637	0.257278012	-0.341951634	0.732387291	0.96518619	666.8090632	625.4189354	526.8325307	601.3170889	764.5913096	567.2704118
Rv0779c	41.79365426	0.233329083	0.366643427	0.636392378	0.524520708	0.916253331	43.63733249	58.32922713	33.65229822	38.82519787	45.14916591	31.16870395
Rv0780	504.2863985	0.047443839	0.226188756	0.209753304	0.833860221	0.978508262	498.3842711	509.5706092	530.313803	458.326726	558.4755522	470.6474296
Rv0783c	1050.022479	0.229223668	0.237586037	0.964802778	0.334643604	0.86475361	1214.955205	1225.723898	958.5102872	895.820419	1048.245852	956.8792111
Rv0784	242.1525511	0.083271312	0.34647385	0.240339384	0.810067165	0.977798907	219.7177969	271.3929318	257.614145	331.4346159	216.9122971	155.8435197
Rv0785	421.1366112	0.25346515	0.242133186	1.046800544	0.29519158	0.854869464	387.3770218	516.0516345	471.1321751	401.5093633	379.8418958	370.9075769
Rv0786c	217.8552454	0.129693914	0.270731593	0.479049795	0.631903204	0.936779255	207.4687211	256.0004969	218.1597264	186.550341	186.4856853	252.466502
Rv0787	946.1834104	-0.201368181	0.287435253	-0.700568838	0.483572132	0.906542055	939.3509994	989.1664768	712.500383	982.9403752	1239.639055	813.503173
Rv0787A	677.7608244	0.012061535	0.269037491	0.044832172	0.964241082	0.993320239	828.3437501	637.5708577	574.4099179	626.8849021	623.2547902	776.1007282
Rv0788	864.9041931	0.144278837	0.332632933	0.433747903	0.664471516	0.943620115	1044.999278	873.3181507	804.173885	590.9005724	724.3496617	1151.683611
Rv0789c	1273.765843	0.071226466	0.379788544	0.18754243	0.851235359	0.980753997	1479.841469	1326.989917	1107.044569	746.2013639	1132.655162	1849.862579
Rv0790c	2574.214808	-0.421438679	0.612848546	-0.687671828	0.491659465	0.909362656	2530.965284	2351.802033	1718.588057	1153.392463	1310.307315	6380.233698
Rv0791c	2505.726392	-0.315992021	0.521467437	-0.605966928	0.544536714	0.919113365	2398.522153	2586.739198	1710.465089	1566.265299	1430.050755	5342.315856
Rv0792c	1644.323935	-0.617488872	0.509782197	-1.211279788	0.225788193	0.8253018	1446.15651	1200.609925	1245.135034	1019.871661	1137.56268	3816.607798
Rv0793	109.3300415	-0.503511862	0.526748997	-0.955885754	0.339129957	0.86475361	97.9926063	115.038198	56.86077975	69.12779132	78.52028853	238.4405852
Rv0794c	625.5494664	-0.066586182	0.336759196	-0.197726395	0.843259137	0.978508262	562.691919	693.4697003	575.570342	534.0832097	471.1217312	916.359896
Rv0797	34.65463403	0.711448282	0.590583421	1.204653325	0.228337162	0.8253018	48.23073591	50.22794559	29.01060191	16.09825277	9.815036067	54.5452319
Rv0798c	747.6575551	0.000304149	0.212266305	0.001432867	0.998856738	0.999138367	685.1826768	767.1913624	791.4092202	760.4057045	750.8502591	730.9061075
Rv0799c	1154.211399	0.155210417	0.246894221	0.628651479	0.52957725	0.916253331	1087.871043	1196.559284	1365.819138	1107.938573	1236.694544	930.3858128
Rv0800	318.9745319	0.11095239	0.24120065	0.460000375	0.645515951	0.93895994	331.4906135	371.0386948	291.2664432	322.9120115	315.0626577	282.0767707
Rv0801	52.67525218	-0.119920506	0.315631025	-0.379938905	0.703990767	0.95474447	54.3552738	55.89884267	40.61484268	50.18867041	58.8902164	56.1036671
Rv0802c	194.2615407	-0.074744426	0.285085762	-0.262182247	0.79318094	0.977454212	220.4833642	171.7471688	175.2240356	163.8233959	239.48688	194.8043997
Rv0803	952.4671821	0.117290465	0.370604241	0.31648441	0.751634857	0.968199338	1012.079887	1197.369413	764.7194664	1326.68542	799.9254394	614.0234677
Rv0804	124.8858938	-0.03228157	0.392710137	-0.08220203	0.93448606	0.989976882	128.6152958	156.3547338	85.87138166	180.8686047	111.8914112	85.71393585
Rv0805	5285.257882	0.027399747	0.357374995	0.076669457	0.938886502	0.99164705	5150.736368	5354.136974	5500.410123	2975.335895	5784.982258	6945.945674
Rv0806c	2331.314138	-0.037411	0.378830609	-0.098753899	0.921333673	0.988874363	2220.910554	1787.952837	2894.097647	1363.616706	2772.747689	2948.559393
Rv0807	96.11115133	0.189121292	0.388983046	0.486194177	0.6268295	0.936095666	98.75817353	76.96217469	131.1279206	53.97649459	102.0763751	113.7657694
Rv0808	2975.621876	0.136414274	0.220641223	0.618262862	0.536402079	0.919113365	3400.649665	3219.449286	2728.157004	2784.050774	2992.604497	2728.82003
Rv0809	2536.79944	0.048276357	0.212366651	0.22732551	0.820170638	0.977798907	2653.456042	2714.739446	2368.42554	2322.88318	2497.926679	2663.365752
Rv0810c	1188.143149	-0.083797624	0.325772686	-0.257227286	0.797003321	0.977454212	1183.566948	1048.305832	1227.728673	853.207397	1118.914112	1697.13593
Rv0811c	1015.261423	0.159978308	0.280902698	0.569515028	0.569006675	0.92590106	1252.467999	1166.584543	794.8904924	1070.060331	891.2052749	916.359896
Rv0812	464.0539745	-0.381925337	0.335596672	-1.138048645	0.25510017	0.842663631	399.6260976	288.405623	522.1908344	481.0536711	664.4779417	428.5696792
Rv0813c	697.5546781	-0.195294406	0.322253452	-0.606027351	0.544496591	0.919113365	685.9482441	580.8618868	685.8106292	807.7535068	940.2804552	484.6733463
Rv0814c	300.5877154	-0.212258586	0.37275905	-0.569425709	0.569067274	0.92590106	258.761726	189.5699882	388.7420656	342.7980885	394.5644499	229.089974
Rv0815c	284.2169031	-0.121805587	0.390534801	-0.311894323	0.755120837	0.968530152	304.6957602	166.8863998	345.8063748	224.4285828	406.3424932	257.1418075
Rv0816c	142.9585463	-0.270261359	0.300995792	-0.897890823	0.369243757	0.876134978	118.6629217	112.6078135	157.8176744	123.1042859	175.6891456	169.8694365
Rv0817c	258.1867852	-0.007842625	0.277673839	-0.028244018	0.97746753	0.997368012	257.2305915	249.5194716	266.8975376	250.9433521	321.933183	202.5965756
Rv0818	927.399418	0.240141366	0.23310643	1.030179073	0.302925952	0.857987258	1072.559699	1036.15391	905.1307797	914.75954	897.0942965	738.6982835
Rv0819	1191.916334	0.286855042	0.300408479	0.954883308	0.339636712	0.86475361	1463.764557	1476.863626	989.8417373	1295.43587	1066.89442	858.6977937
Rv0820	1346.215438	0.283097599	0.245452359	1.153370865	0.248758195	0.837889273	1666.639874	1490.635804	1276.466484	1161.915068	1382.938582	1098.696814
Rv0821c	1603.595096	-0.097770152	0.301113351	-0.324695505	0.745411537	0.968199338	1847.313742	1296.205047	1503.909603	1231.042859	2010.119386	1732.979939
Rv0822c	6579.660799	0.912478347	0.370972658	2.459691643	0.013905643	0.423701812	9130.920432	10438.50127	6211.750082	6416.574164	3039.71667	4240.502172
Rv0823c	7015.229018	0.859565342	0.339038258	2.535304854	0.011234951	0.395097583	9487.674764	10890.55278	6758.309822	6804.826143	3932.884952	4217.125644
Rv0824c	27336.11848	0.497814159	0.260956714	1.90765032	0.056436427	0.666062151	32349.04359	32865.27898	30803.45711	26047.91994	17260.72243	24690.28883
Rv0825c	548.6707019	0.023069713	0.276104351	0.083554325	0.933410783	0.989976882	548.1461415	496.6085588	613.8643365	575.7492757	417.1390328	640.5168661
Rv0826	3998.165235	0.863541083	0.666622347	1.295397742	0.195183056	0.802788947	6127.600162	5012.262893	4339.986046	399.6154512	3426.429091	4683.097768
Rv0827c	424.3061347	0.215042691	0.325868826	0.659905684	0.509314356	0.915318038	550.4428432	454.4818947	360.8918878	362.6841654	298.3770964	518.9589207
Rv0828c	40.90145834	-0.004997538	0.502822006	-0.009938981	0.992069971	0.998526942	58.18310999	31.59499803	31.33145007	21.77998905	32.38961902	70.12958388
Rv0830	1277.282338	-0.222424362	0.247519765	-0.898612527	0.368859084	0.876134978	1120.790435	1155.242748	1262.541395	1508.50098	1508.571043	1108.047425
Rv0831c	5039.071721	0.061683271	0.240991148	0.255956581	0.797984364	0.977454212	4721.253149	5325.782488	5394.811532	5269.810393	5463.049075	4059.723689
Rvnt10	10.52073367	-0.714098408	0.540705692	-1.320678546	0.18660857	0.798713231	7.655672367	6.481025237	10.44381669	17.99216486	12.75954689	7.792175986
Rvnt11	36.82241065	0.125529662	0.351357765	0.357270208	0.720889531	0.959762353	45.16846696	37.26589511	32.49187414	40.71910996	29.4451082	35.84400954
Rvnt13	32.52685254	0.076606208	0.42500484	0.180247849	0.856957996	0.981294037	25.26371881	42.12666404	33.65229822	31.2495495	44.1676623	18.70122237
Rv0832	64.51201862	-0.150656206	0.354891221	-0.424513759	0.671191173	0.944004481	69.66661854	51.03807374	63.82332421	83.332132	75.57577771	43.63618552
Rv0833	37.79820029	-0.749839809	0.422871065	-1.773211435	0.076193678	0.684413141	35.98166012	25.11397279	23.20848153	66.28692319	29.4451082	46.75305592
Rv0834c	401.2584802	-0.83928212	0.471673912	-1.779369387	0.075179222	0.684413141	401.157232	273.8233163	186.8282763	435.5997809	274.8210099	835.3212657
Rv0835	693.3374264	-0.259504018	0.352972123	-0.735196921	0.462219574	0.902651521	566.5197551	537.1149665	789.088372	553.0223306	638.9588479	1075.320286
Rv0836c	531.2673576	-0.254423724	0.563722579	-0.451327893	0.651753244	0.940542131	444.0289973	523.3427879	485.057264	342.7980885	218.8753043	1173.501704
Rv0837c	850.7005854	-0.48292918	0.568843339	-0.848966924	0.395899697	0.879125583	605.5636842	684.5582906	837.8261832	491.4701876	441.676623	2043.108544
Rv0838	297.9738557	-0.464924331	0.344821973	-1.348302506	0.177561106	0.778704097	274.838638	224.4054988	250.6516005	313.4424511	233.5978584	490.9070871
Rv0839	974.7751468	0.032460398	0.255144488	0.127223589	0.898763436	0.986165537	1165.193334	857.1155876	934.1413816	834.2682761	1024.689765	1033.242536
Rv0840c	1082.841111	0.021493031	0.375790639	0.057194163	0.954390528	0.99324113	1260.889239	784.2040537	1226.568249	697.9066055	1008.004204	1519.474317
Rv0841	253.5066318	-0.326092019	0.369204341	-0.883229105	0.377112499	0.876314171	238.0914106	187.9497319	248.3307524	160.9825277	328.8037082	356.8816602
Rv0842	1308.475298	-0.401308832	0.351549894	-1.141541609	0.253644607	0.841132074	1337.445962	1077.470446	966.6332557	934.6456169	1524.275101	2010.381404
Rv0843	175.7736096	-0.224978858	0.30455723	-0.738707985	0.460084336	0.902651521	151.5823129	208.2029357	125.3258003	173.2929563	179.61516	216.6224924
Rv0844c	240.4432818	0.198596164	0.291736689	0.680737705	0.496037474	0.911904942	295.5089534	260.8612658	214.6784542	279.3520334	194.3377141	197.9212701
Rv0845	705.3135733	-0.268137806	0.301272856	-0.890016478	0.373457038	0.876314171	744.1313541	646.4822674	527.9929548	563.4388471	856.8526486	892.983368
Rv0846c	2519.07517	-0.238382394	0.392013149	-0.608097954	0.543122509	0.919113365	2415.364632	2313.72601	2203.645321	1668.536552	2183.845525	4329.332978
Rv0847	1085.464907	-0.184835214	0.300949112	-0.614174314	0.539100145	0.919113365	1209.596234	821.4699488	1016.531491	863.6239135	1348.585956	1252.981899
Rv0848	2944.604591	0.019956676	0.330208312	0.060436625	0.951807889	0.99324113	3415.96101	2812.764953	2664.33368	2341.822301	2288.866411	4143.87919
Rv0849	2463.57264	0.246905372	0.364091325	0.678141321	0.497682093	0.912412734	3208.492289	2363.953955	2447.334377	1553.954871	1864.856853	3342.843498
Rv0851c	942.6402238	0.542456552	0.28580158	1.898018033	0.057693707	0.666062151	1384.911131	984.3057078	982.8791928	622.1501219	797.9624322	883.6327568
Rv0852	181.8442422	-0.190268458	0.25670975	-0.74118127	0.458583539	0.902651521	185.2672713	149.8737086	175.2240356	199.8077256	211.0232754	169.8694365
Rv0853c	579.5493294	-0.154116964	0.246708113	-0.624693537	0.532172215	0.916253331	568.0508896	576.8112461	501.3032011	722.5274627	558.4755522	550.1276246
Rv0854	276.9202151	-0.502579512	0.297024746	-1.69204593	0.090637217	0.697895311	222.7800659	178.228194	286.6247469	289.7685499	302.3031109	381.8166233
Rv0855	252.5508463	-0.23653353	0.251631418	-0.939999987	0.347217568	0.865589972	205.9375867	240.6080619	249.4911765	304.9198467	238.5053764	275.8430299
Rv0856	871.0370765	-0.068222223	0.269844149	-0.252820836	0.800406666	0.977454212	793.8932244	832.0016148	924.857989	678.9674846	964.8180454	1031.684101
Rv0857	677.890384	0.036069251	0.264857303	0.136183712	0.891676051	0.986165537	774.7540435	735.5963644	547.7201641	581.4310119	731.220187	696.6205332
Rv0858c	280.2806	0.124338617	0.245894366	0.505658665	0.613096291	0.9348044	309.2891636	312.7094677	255.2932968	279.3520334	286.5990531	238.4405852
Rv0859	1130.912236	-0.311007075	0.386097752	-0.805513821	0.420523234	0.890200332	1124.618271	1085.571727	818.0989739	1844.670377	731.220187	1181.29388
Rv0860	2406.801293	-0.069524538	0.354404591	-0.196172791	0.844474924	0.978508262	2693.265539	2417.422413	1935.58736	3449.760874	1582.183814	2362.587759
Rv0861c	978.1879083	0.192746932	0.306573386	0.628713842	0.529536414	0.916253331	1155.24096	1046.685576	929.4996853	1164.755936	932.4284263	640.5168661
Rv0862c	305.5041448	0.124686663	0.29488312	0.422834182	0.672416247	0.944004481	310.8202981	326.4816463	320.2770451	351.3206929	319.9701758	204.1550108
Rv0863	953.5763744	0.018021699	0.277866786	0.064857333	0.948287592	0.99324113	1128.446107	960.8119914	787.927948	766.0874408	998.189168	1079.995592
Rv0864	2737.023732	0.293287919	0.250137773	1.172505517	0.240994158	0.831044778	3216.147961	2998.2843	2829.113899	2282.16407	2984.752468	2111.679692
Rv0865	372.0139521	0.546044718	0.345349736	1.581135473	0.113847065	0.725913605	538.1937674	487.6971491	299.3894117	349.4267808	337.6372407	219.7393628
Rv0866	490.8209803	0.076666267	0.256176613	0.299271138	0.764733174	0.970662422	482.3073591	520.1022753	510.5865937	531.2423415	525.1044296	375.5828825
Rv0867c	1190.160748	-0.418770021	0.388483758	-1.077960179	0.281051528	0.852542624	781.6441487	1012.660193	1262.541395	2053.000707	905.927829	1125.190212
Rv0868c	400.7567185	0.640973992	0.299325736	2.141392855	0.032242371	0.610434591	609.3915204	379.1399764	475.7738714	256.6250883	337.6372407	345.9726138
Rv0869c	476.3242569	0.264311298	0.268552654	0.984206613	0.325013935	0.864258109	570.3475913	508.7604811	480.4155677	528.4014734	352.3597948	417.6606329
Rv0870c	527.6289973	0.01427802	0.265978166	0.053681173	0.957189183	0.99324113	600.9702808	439.8995879	548.8805882	474.4249788	482.8997745	618.6987733
Rv0871	295.2430598	0.214472095	0.230240721	0.931512434	0.351588556	0.866783278	348.3330927	298.937289	304.031108	286.9276818	262.061463	271.1677243
Rv0872c	1491.216881	0.089826444	0.376243679	0.23874539	0.811303018	0.977798907	1871.811894	1697.218484	1043.221245	1909.063388	931.4469227	1494.539354
Rv0873	2048.267963	0.037398056	0.217558153	0.171899122	0.863516837	0.983730543	1916.980361	2242.434732	2064.394432	2035.008542	1852.097306	2178.692406
Rv0874c	383.5316287	0.200830052	0.321582106	0.624506302	0.532295133	0.916253331	460.1059092	483.6465083	286.6247469	439.3876051	315.0626577	316.362345
Rv0875c	503.6893205	0.61671735	0.380715397	1.619890749	0.105255747	0.711000733	706.6185595	746.9381585	375.9774008	536.9240778	353.3412984	302.3364283
Rv0876c	1424.596786	0.580650794	0.36863821	1.575123734	0.115227887	0.72652471	2129.808052	2030.181155	961.9915594	1345.624541	1003.096686	1076.878721
Rv0877	1275.598284	0.025539535	0.24730757	0.103270334	0.91774842	0.98871713	1435.438569	1267.040434	1156.942804	1313.428035	1061.005399	1419.734465
Rv0878c	1737.928899	-0.012318013	0.212990656	-0.057833582	0.953881189	0.99324113	1730.181955	1833.320014	1626.914555	1627.817442	1712.723794	1896.615635
Rv0879c	212.8045665	0.027073872	0.326415272	0.08294303	0.933896839	0.989976882	222.0144986	217.1143454	206.5554856	271.7763851	223.7828223	135.5838622
Rv0880	105.3607688	-0.433872514	0.313820882	-1.382548257	0.166803424	0.778704097	98.75817353	94.78499409	74.2671409	130.6799343	90.29833181	143.3760381
Rv0881	153.9768591	-0.59256887	0.251800148	-2.353330109	0.018606108	0.489588723	114.8350855	136.9116581	116.0424077	179.9216486	176.6706492	199.4797052
Rv0882	147.7501182	-0.075471748	0.404919286	-0.186387141	0.852141176	0.980753997	147.7544767	174.1775532	110.2402873	234.8450993	119.74344	99.73985262
Rv0883c	1017.856118	-0.111315515	0.420401834	-0.264783609	0.791176164	0.977454212	1066.435161	1115.546469	754.2756497	1731.035651	721.4051509	718.4386259
Rv0884c	1491.78949	-0.068047232	0.204806257	-0.332251723	0.739699191	0.968199338	1487.497141	1416.104014	1465.615609	1436.532321	1516.423072	1628.564781
Rv0885	3855.681974	2.068842728	0.626516397	3.302136605	0.000959513	0.179106927	12013.28108	5059.250325	1608.34777	1852.246025	835.2595693	1765.707078
Rv0886	967.1092842	2.324090829	0.672798099	3.454365927	0.000551588	0.155508529	2845.613419	1690.737459	300.5498358	510.4093085	190.4116997	264.9339835
Rv0887c	112.3554848	1.029020548	0.509267231	2.020590537	0.043322169	0.623497859	238.0914106	152.3040931	61.50247606	95.6425606	47.11217312	79.48019506
Rv0888	1312.243107	0.142536443	0.316688516	0.450084028	0.652649853	0.940542131	1404.815879	1096.103393	1629.235403	938.4334411	1185.656357	1619.21417
Rv0889c	627.0423113	0.196400763	0.248384217	0.790713538	0.429111174	0.89162476	655.3255546	768.8116187	584.8537346	661.9222758	542.7714945	548.5691894
Rv0890c	698.2285704	-0.329139559	0.25953634	-1.268182939	0.204732628	0.812140385	552.7395449	725.0646984	577.8911901	675.1796604	757.7207844	900.775544
Rv0891c	1055.35701	-0.392832124	0.356673591	-1.101377098	0.270732569	0.852255635	889.589129	823.0902051	1025.814884	869.3056498	1789.281075	935.0611184
Rv0892	1205.131367	-0.243450946	0.360197136	-0.675882516	0.499115239	0.912412734	1144.523019	970.5335292	1196.397223	834.2682761	1910.006019	1175.060139
Rv0893c	282.3040958	-0.103338519	0.36336625	-0.284392177	0.776109853	0.972222458	280.1976086	294.8866483	241.3682079	180.8686047	419.1020401	277.4014651
Rv0894	651.2917335	-0.13870454	0.321849797	-0.430960472	0.666497112	0.943620115	610.1570876	599.4948344	649.8374828	434.6528249	823.481526	790.126645
Rv0895	126.1813102	-0.151989421	0.262622827	-0.578736521	0.562766969	0.924732447	127.0841613	119.0888387	112.5611354	123.1042859	152.133059	123.1163806
Rv0896	5654.788256	0.169962715	0.30042047	0.565749446	0.571564117	0.927151292	4890.443508	7377.837104	5693.040519	4154.296172	5312.879023	6500.233208
Rv0897c	1542.076079	0.281033198	0.304893397	0.921742486	0.356662914	0.871370055	2194.1157	1688.307074	1191.755527	1300.17065	1363.30851	1514.799012
Rv0898c	598.8390266	0.044841577	0.301916548	0.148523086	0.881929968	0.984373571	745.6624885	522.5326597	554.6827086	521.7727811	495.6593214	752.7242003
Rv0899	563.7605733	-0.009049315	0.285689851	-0.031675312	0.974730983	0.99670419	732.6478455	453.6717666	498.9823529	568.1736273	536.8824729	592.205375
Rv0900	51.48453056	0.11884582	0.328816289	0.361435317	0.717774051	0.959381706	61.24537894	56.70897082	41.77526675	47.34780228	44.1676623	57.6621023
Rv0901	254.7874505	0.048261914	0.383875314	0.12572289	0.899951282	0.986165537	362.113303	230.8865241	184.5074282	330.4876599	249.3019161	171.4278717
Rv0902c	1423.080734	0.294703124	0.32089527	0.918377901	0.358421056	0.87227624	1598.50439	1947.548084	1158.103228	1605.090497	1213.138458	1016.099749
Rv0903c	808.7715578	0.220428721	0.217922412	1.011500926	0.311776738	0.862797627	871.9810826	942.989172	796.0509165	789.7613419	711.5901148	740.2567187
Rv0904c	169.1849411	-0.346796071	0.261905764	-1.324125386	0.185461406	0.797403234	140.8643716	145.8230678	161.2989466	192.2320772	215.9307935	158.9603901
Rv0905	1071.548013	0.171706839	0.300944336	0.570560129	0.568297852	0.92590106	1075.621968	1211.951719	1118.64881	782.1856936	1360.363999	880.5158865
Rv0906	389.3585273	0.344772781	0.309776034	1.112974353	0.265719445	0.849099586	431.7799215	524.152916	351.6084952	325.7528797	434.8060978	268.0508539
Rv0907	848.8764572	0.190879372	0.294092141	0.64904615	0.516308547	0.915318038	819.9225105	1032.103269	863.3555129	655.2935835	1038.430816	684.1530516
Rv0908	1023.947945	0.325458696	0.271554195	1.198503656	0.230721001	0.8253018	1057.248354	1257.318896	1102.402873	728.209199	1125.784637	872.7237105
Rv0909	534.290009	-0.91734928	0.3294275	-2.784677301	0.005358102	0.3021204	349.0986599	362.9374133	396.8650342	508.5153964	598.7172001	989.6063503
Rv0910	689.2462985	-0.257062268	0.243343824	-1.056374739	0.290797042	0.853365001	534.3659312	609.2163723	741.5109849	756.6178804	767.5358204	726.2308019
Rv0911	224.6979631	-0.324840214	0.246543072	-1.317579977	0.187644292	0.798713231	210.5309901	217.9244736	169.4219152	242.4207476	260.0984558	247.7911964
Rv0912	180.6124412	0.19858553	0.286752166	0.69253367	0.488602249	0.907962842	186.0328385	205.7725513	187.9887004	148.6720991	214.9492899	140.2591678
Rv0913c	983.1582617	0.325791737	0.352303902	0.924746322	0.355097878	0.8695525	877.3400532	1364.255812	1038.579548	552.0753745	999.1706716	1067.52811
Rv0914c	430.5003319	-0.085667947	0.286938274	-0.298558802	0.765276704	0.970662422	312.3514326	521.7225316	418.9130916	442.2284732	417.1390328	470.6474296
Rv0915c	100.8046526	-0.030346598	0.39934878	-0.07599021	0.939426887	0.991687062	108.7105476	128.8103766	60.34205198	102.2712529	70.66825968	134.025427
Rv0916c	84.4547253	-0.406182217	0.424569007	-0.956693046	0.338722209	0.86475361	76.55672367	81.82294361	58.02120383	69.12779132	63.79773443	157.4019549
Rv0917	849.7288691	-0.296822416	0.279266555	-1.062864174	0.287843552	0.852542624	686.7138113	677.2671372	923.6975649	784.0796057	902.9833181	1123.631777
Rv0918	171.1600215	-0.144214334	0.329086279	-0.438226517	0.661222088	0.943620115	168.4247921	118.2787106	200.7533652	149.6190552	163.9111023	225.9731036
Rv0919	1169.019712	0.039176846	0.324503477	0.120728588	0.903906015	0.986165537	1178.207977	957.5714787	1418.038221	848.4726168	1084.561485	1527.266493
Rvnt14	93.00929408	-0.329328861	0.352676897	-0.93379766	0.350408277	0.865770926	70.43218578	75.34191838	100.9568947	77.65039573	90.29833181	143.3760381
Rv0920c	1206.306241	-0.179142331	0.359623432	-0.498138651	0.61838632	0.934824223	1152.178691	728.305211	1514.35342	954.5316939	1470.292403	1418.17603
Rv0921	1343.697841	-0.260863418	0.327843388	-0.795695223	0.426209204	0.89162476	1335.914828	1275.141715	1054.825486	1061.537727	1291.658746	2043.108544
Rv0922	5556.7977	0.246632536	0.273330202	0.902324494	0.366884518	0.873496059	6586.940504	6804.26637	4700.877934	5272.651261	5688.794904	4287.255228
Rv0923c	1017.54939	0.348583847	0.252343171	1.38138807	0.167159672	0.778704097	1200.409427	1250.837871	968.9541039	929.9108367	996.2261608	758.9579411
Rv0924c	279.1376025	0.187209951	0.266476643	0.702537936	0.482343752	0.906542055	324.6005084	280.3043415	287.785171	266.0946488	307.2106289	208.8303164
Rv0925c	720.8312341	-0.192168038	0.294441135	-0.652653504	0.513979684	0.915318038	604.798117	728.305211	686.9710533	866.4647816	896.1127929	542.3354486
Rv0926c	468.5335722	-0.099148167	0.262961334	-0.37704466	0.706140416	0.95474447	409.5784716	519.2921471	429.3569083	520.825825	537.8639765	394.2841049
Rv0927c	203.5042801	0.160944224	0.300876358	0.534918148	0.592706458	0.93278006	198.2819143	262.4815221	184.5074282	221.5877146	206.1157574	148.0513437
Rv0928	3034.593143	-0.250853214	0.261016953	-0.961061001	0.336521497	0.86475361	2633.551294	2643.448168	3036.829808	2567.197839	3544.209524	3782.322224
Rv0929	756.205304	0.366128613	0.214662583	1.705600518	0.088082483	0.697895311	814.5635398	874.1282788	865.6763611	604.157957	674.2929778	704.4127092
Rv0930	2893.602327	0.412065665	0.248365136	1.659112353	0.097093155	0.697895311	3829.367318	2997.474172	3085.567619	2284.057982	2875.805568	2289.341305
Rv0931c	8525.534871	0.483876614	0.270029418	1.791940366	0.073142519	0.682490598	11105.31834	10928.62881	7792.247674	8214.843695	6859.728707	6252.442011
Rv0932c	11840.61796	0.290065498	0.237085915	1.223461538	0.221155423	0.825017149	14584.05586	12794.35395	11702.87681	10457.23561	12081.32789	9423.857638
Rv0933	664.896046	-0.111803874	0.396532291	-0.281954022	0.777978766	0.972222458	499.9154056	558.1782985	861.0346648	868.3586937	810.7219791	391.1672345
Rv0934	1483.986596	-0.065783001	0.371928738	-0.176869905	0.859610578	0.983204646	1114.665897	1694.788099	1542.203598	2222.505839	1315.214833	1014.541313
Rv0935	2211.028276	-0.244817396	0.272809497	-0.897393232	0.369509123	0.876134978	1795.25517	2525.169458	1751.079931	2753.74818	2167.159964	2273.756953
Rv0936	568.5122186	0.262263567	0.242260123	1.082570105	0.278999283	0.852542624	587.9556378	661.8747023	611.5434883	573.8553636	545.7160053	430.1281144
Rv0937c	678.8566335	-0.244391565	0.247941445	-0.985682586	0.324288897	0.864258109	631.5929703	607.596116	624.3081532	598.4762208	758.702288	852.4640529
Rv0938	1686.310931	0.524563836	0.356769872	1.470314276	0.141476656	0.748612011	2116.027842	2690.435601	1161.584501	1503.7662	1280.862207	1365.189233
Rv0939	1105.41967	0.366365398	0.31732303	1.154550298	0.24827463	0.837889273	1378.021026	1539.243494	816.9385499	1029.341221	871.5752027	997.3985262
Rv0940c	1086.73751	-0.230822047	0.491638033	-0.469495913	0.638715205	0.938573684	953.1312097	1284.053125	761.2381942	713.0579023	672.3299706	2136.614655
Rv0941c	449.996358	0.198700132	0.322948193	0.615269373	0.538376841	0.919113365	467.7615816	575.1909898	398.0254582	356.0554731	335.6742335	567.2704118
Rv0942	128.3447994	-0.20804104	0.332756494	-0.625205049	0.531836489	0.916253331	137.8021026	121.5192232	96.31519835	115.5286376	111.8914112	187.0122237
Rv0943c	42.59862567	-0.730009019	0.35042534	-2.083208421	0.03723223	0.615087576	24.49815157	32.40512618	39.4544186	45.45389018	53.00119476	60.77897269
Rv0944	22.47245758	-0.384774951	0.394369237	-0.975671821	0.329227121	0.864665657	22.9670171	17.01269125	18.56678522	29.35563741	23.55608656	23.37652796
Rv0945	285.6657066	0.191298847	0.325921173	0.586948203	0.557238495	0.922188821	260.2928605	381.5703608	272.699658	347.5328687	249.3019161	202.5965756
Rv0946c	625.8785117	0.243442284	0.268912788	0.905283404	0.365315266	0.873337624	647.6698822	837.6725119	550.0410123	624.044034	545.7160053	550.1276246
Rv0947c	143.81253	0.011386793	0.348441967	0.032679167	0.973930437	0.99670419	153.1134473	96.4052504	184.5074282	125.9451541	176.6706492	126.233251
Rv0948c	407.1523645	0.032867246	0.334525008	0.098250491	0.921733391	0.988874363	408.8129044	283.5448541	543.0784678	325.7528797	414.194522	467.5305592
Rv0949	1293.575847	0.394295126	0.291849983	1.351019869	0.176689068	0.778704097	1713.339476	1615.39554	1079.194391	1230.095903	1183.69335	939.7364239
Rv0950c	929.5904889	-0.662912058	0.364688425	-1.817749105	0.069102489	0.67768784	506.8055107	883.8498167	769.3611627	1586.151376	999.1706716	832.2043953
Rv0951	3919.849154	-0.044356301	0.229140114	-0.193577199	0.846506953	0.97981318	3624.195298	3507.854909	4447.905485	3909.034556	4277.392718	3752.711955
Rv0952	1854.934813	0.149136192	0.277869245	0.53671356	0.591465488	0.931569944	1783.006094	2109.573715	1961.116689	1994.289432	1986.5633	1295.059649
Rv0953c	45.4932014	-0.358306917	0.357411947	-1.002504031	0.316100221	0.862797627	47.46516867	30.78486987	40.61484268	45.45389018	43.18615869	65.45427828
Rv0954	2302.859727	0.131089797	0.31538214	0.415653838	0.677663325	0.945805213	2387.038644	2786.840852	2049.308919	2851.284653	2185.808532	1556.876762
Rv0955	767.8670028	0.011570002	0.270775808	0.042729083	0.965917496	0.993867663	798.4866279	849.014306	666.0834199	889.1917267	802.8699503	601.5559861
Rv0956	433.2172163	-0.237492144	0.251914614	-0.942748577	0.34580952	0.86475361	371.3001098	424.507153	398.0254582	556.8101548	446.584141	402.0762809
Rv0957	786.3386714	0.017281283	0.289091426	0.059777917	0.952332514	0.99324113	709.6808284	867.6472536	797.2113406	959.2664741	810.7219791	573.5041526
Rv0958	573.9273313	0.111929199	0.344895983	0.324530307	0.745536581	0.968199338	656.8566891	696.710213	435.1590287	755.6709243	453.4546663	445.7124664
Rv0959	547.1691222	-0.090464582	0.348895607	-0.259288394	0.795412734	0.977454212	586.4245033	578.4315024	425.8756361	786.9204738	525.1044296	380.2581881
Rv0959A	35.57189066	-0.189689102	0.349543679	-0.542676391	0.587352632	0.929054258	35.21609289	32.40512618	32.49187414	35.03737368	47.11217312	31.16870395
Rv0960	367.1322228	-0.350560342	0.259358155	-1.351645726	0.176488675	0.778704097	315.4137015	294.0765201	359.7314637	374.047638	491.7333069	367.7907066
Rv0961	393.3244767	-0.59192723	0.328860439	-1.799934438	0.071870991	0.682490598	300.867924	232.5067804	408.4692749	361.7372094	554.5495378	501.8161335
Rv0962c	352.9866132	-0.452243823	0.358201812	-1.262539183	0.206754836	0.813368031	300.867924	229.2662678	364.37316	259.4659565	518.2339043	445.7124664
Rv0963c	147.8268057	-0.281100042	0.332572848	-0.845228476	0.397983286	0.879125583	135.5054009	94.78499409	170.5823392	129.7329782	186.4856853	169.8694365
Rv0964c	141.4108464	-0.07877451	0.315968251	-0.249311472	0.803119858	0.977798907	128.6152958	137.7217863	147.3738577	128.7860222	195.3192177	110.648899
Rv0965c	92.14633991	-0.022649756	0.382921875	-0.059149809	0.952832786	0.99324113	93.39920288	100.4558912	81.22968536	84.27908805	137.4105049	56.1036671
Rv0966c	386.2745149	-0.074342177	0.262870217	-0.282809433	0.777322923	0.972222458	356.7543323	409.9248462	363.2127359	391.0928468	474.066242	322.5960858
Rv0967	6234.134492	-0.898991279	0.559624703	-1.606418148	0.108182066	0.715476303	2450.580725	3037.170452	7569.446251	3298.247906	9068.111822	11981.2498
Rv0968	1514.538578	-0.906970925	0.524633653	-1.728770008	0.083850266	0.688969425	696.6661854	782.5837973	1681.454487	895.820419	1773.577017	3257.129562
Rv0969	3773.463475	-0.693196665	0.428776812	-1.616684125	0.105946482	0.711000733	1791.427334	2812.764953	4047.559179	3138.212335	3861.235189	6989.58186
Rv0970	1130.611439	-0.096571902	0.337453045	-0.286178784	0.774741193	0.972222458	871.2155154	942.989172	1464.455185	844.6847926	1338.77092	1321.553047
Rv0971c	286.3900254	-0.090869101	0.242231492	-0.37513331	0.707561325	0.95474447	244.2159485	281.1144696	307.5123803	279.3520334	320.9516794	285.1936411
Rv0972c	978.0626558	-0.391707379	0.549451034	-0.712906801	0.47590343	0.905685072	1185.86365	868.4573817	483.8968399	535.0301657	2079.806143	715.3217555
Rv0973c	1535.129298	-0.562612802	0.67893475	-0.828669915	0.407291214	0.884678754	1868.749625	1169.825055	680.0085088	521.7727811	4010.423737	959.9960815
Rv0974c	1081.618118	-0.700227556	0.71899861	-0.973892782	0.330109778	0.86475361	1244.812327	789.0648226	438.6403009	388.2519787	3108.421922	520.5173559
Rv0975c	661.1330981	-0.711973294	0.737396333	-0.965523236	0.334282803	0.86475361	809.2045692	457.7224073	236.7265116	219.6938026	1902.15399	341.2973082
Rv0976c	868.5180422	-0.853434955	0.673648454	-1.266884753	0.205196501	0.813163244	955.4279114	605.1657315	295.9081395	399.6154512	2428.239923	526.7510967
Rv0977	725.7913388	-0.517438224	0.399417835	-1.295481019	0.195154345	0.802788947	873.5122171	384.8108734	532.6346511	651.5057593	1161.118767	751.1657651
Rv0978c	11.90896646	-0.435518129	0.520865793	-0.836142697	0.403074631	0.88189333	15.31134473	8.911409701	5.802120383	13.25738464	15.70405771	12.46748158
Rv0979c	12.2254797	-0.987195229	0.529290126	-1.865130635	0.062163095	0.666062151	9.952374077	8.101281546	5.802120383	10.4165165	15.70405771	23.37652796
Rv0980c	718.8804361	-0.322577258	0.384443563	-0.839075715	0.401426823	0.881141652	630.0618358	453.6717666	834.344911	976.3116829	937.3359444	481.556476
Rv0981	455.5737994	0.205241191	0.235942551	0.869877815	0.384367181	0.877997563	503.7432417	436.6590753	524.5116826	436.546737	456.3991771	375.5828825
Rv0982	3117.126124	0.63036907	0.294511708	2.140387131	0.032323494	0.610434591	4944.033215	3634.234902	2783.85736	2490.4944	2542.094341	2308.042527
Rv0983	4014.715898	0.460273742	0.508619515	0.904947075	0.365493426	0.873337624	5645.292803	4817.832135	3484.753502	3310.558335	1228.842516	5601.016099
Rv0984	1869.606255	0.597752222	0.402807095	1.48396647	0.137817816	0.748612011	2875.470541	2055.295128	1821.8658	1341.836716	877.4642244	2245.705119
Rv0985c	1562.764352	0.312215119	0.312147068	1.000218008	0.317205016	0.862797627	1970.570067	1343.19248	1878.72658	1054.909035	1360.363999	1768.823949
Rv0986	1065.350255	-0.183527889	0.435323551	-0.421589616	0.673324587	0.944089572	1052.65495	541.9757354	1398.311012	701.6944297	1227.861012	1469.604391
Rv0987	2386.87191	-0.362605857	0.462411284	-0.78416308	0.432944426	0.891972417	2004.255026	1210.331463	3050.754897	1432.744497	2861.083013	3762.062566
Rv0988	1682.950866	-0.695070647	0.494612399	-1.405283508	0.15993699	0.768030524	1115.431464	893.5713545	1846.234706	1038.810782	1641.07403	3562.582861
Rv0989c	1241.703009	-0.920812242	0.504223605	-1.826198206	0.067820412	0.674274973	764.8016695	782.5837973	1026.975308	846.5787047	963.8365418	3065.442033
Rv0990c	556.024626	-0.864195115	0.49662873	-1.74012308	0.081837408	0.688969425	401.9227993	364.5576696	415.4318194	413.8197919	387.6939246	1352.721751
Rv0991c	1649.236102	-1.17152455	0.62369434	-1.878363287	0.060331484	0.666062151	966.1458527	800.4066167	1275.30606	942.2212653	919.6688795	4991.667937
Rv0992c	151.6083952	-0.256854844	0.255412711	-1.005646287	0.31458575	0.862797627	146.2233422	123.9496077	145.0530096	175.1868684	172.7446348	146.4929085
Rv0993	606.626696	-0.071537253	0.394451374	-0.181358863	0.856085906	0.981154948	477.7139557	696.710213	601.0996716	972.5238587	421.0650473	470.6474296
Rv0994	842.6032376	0.008276655	0.424457198	0.019499386	0.984442727	0.997634989	783.1752831	1081.521086	670.7251162	1359.828881	526.0859332	634.2831253
Rv0995	388.3134552	0.190957755	0.437245398	0.436729022	0.662307879	0.943620115	362.113303	562.2289393	317.956197	586.1657922	228.6903404	272.7261595
Rv0996	3909.786173	0.41721727	0.37852676	1.102213406	0.270368905	0.852255635	4810.824515	5845.884764	2757.167606	4466.791667	2992.604497	2585.443992
Rvnt15	85.46981556	0.539611234	0.463768471	1.163535833	0.244612169	0.835917082	104.8827114	149.0635804	49.89823529	98.48342873	55.94570558	54.5452319
Rv0997a	263.204638	0.071719129	0.248182344	0.288977564	0.772598547	0.972222458	252.6371881	308.6588269	248.3307524	266.0946488	272.8580027	230.6484092
Rv0997	442.4225237	0.25395146	0.33564359	0.756610488	0.449283256	0.900282428	491.494166	532.2541976	421.2339398	528.4014734	424.0095581	257.1418075
Rv0998	570.2428718	-0.006714072	0.278517847	-0.024106435	0.980767711	0.997368012	522.1168554	729.1153391	454.886238	587.1127482	551.605027	576.621023
Rv0999	257.207742	0.036565366	0.34713905	0.105333486	0.916111192	0.987948327	273.3075035	298.937289	210.0367578	313.4424511	288.5620604	158.9603901
Rv1000c	221.0228123	0.107050776	0.362717275	0.295135588	0.767890305	0.972053571	267.1829656	260.8612658	160.1385226	267.0416048	230.6533476	140.2591678
Rv1001	508.6440673	0.041870415	0.254442479	0.164557485	0.869292297	0.98396808	493.0253004	585.7226558	468.8113269	423.2893523	568.2905883	512.7251799
Rv1002c	680.9760544	-0.104603985	0.264546714	-0.39540837	0.692541533	0.950769194	612.4537894	692.6595722	664.9229958	871.1995619	666.4409489	578.1794582
Rv1003	83.41736235	-0.169144165	0.283251076	-0.59715277	0.550405389	0.919133497	81.15012709	82.63307177	71.94629274	102.2712529	81.46479935	81.03863026
Rv1004c	95.5390251	-0.321704896	0.405310628	-0.793724303	0.427355949	0.89162476	92.63363564	85.87358439	76.58798905	166.664264	65.76074165	85.71393585
Rv1005c	285.4086306	0.201254791	0.277653712	0.724840988	0.468549587	0.902651521	339.1462859	286.7853667	290.1060191	328.5937478	216.9122971	250.9080668
Rv1006	2840.460477	-0.093707023	0.286216787	-0.327398767	0.743366299	0.968199338	2511.826104	2176.004223	3557.860219	3216.809687	2644.170716	2936.091912
Rv1007c	707.6492031	0.027213653	0.226280525	0.120265113	0.904273139	0.986165537	700.4940216	673.2164965	770.5215868	765.1404848	711.5901148	624.9325141
Rv1008	86.31209671	-0.44037346	0.311874018	-1.412023553	0.157943026	0.766970919	74.26002196	60.7596116	85.87138166	118.3695057	99.13186427	79.48019506
Rv1009	821.6573838	-0.671225508	0.388320338	-1.728535546	0.083892254	0.688969425	477.7139557	570.3302208	855.2325444	1301.117607	1120.877119	604.6728565
Rv1010	288.0708235	-0.462944075	0.44484057	-1.040696614	0.298016375	0.855896679	218.1866625	238.1776775	271.5392339	528.4014734	320.9516794	151.1682141
Rv1011	301.1445303	-0.312151704	0.29126869	-1.071696734	0.283856268	0.852542624	248.8093519	247.8992153	310.9936525	389.1989347	362.1748309	247.7911964
Rv1012	22.56992581	-0.149580853	0.453229531	-0.330033333	0.741374776	0.968199338	27.56042052	12.96205047	24.36890561	27.46172532	27.48210099	15.58435197
Rv1013	2830.210877	-0.033802127	0.297636526	-0.113568477	0.909579878	0.986905841	2471.25104	2961.828533	2957.920971	2022.698113	3517.708926	3049.857681
Rv1014c	209.085548	-0.098913499	0.299149928	-0.330648582	0.740909945	0.968199338	189.0951075	166.0762717	251.8120246	198.8607696	260.0984558	188.5706589
Rv1015c	1382.939888	-0.146692108	0.313376092	-0.468102425	0.639711345	0.938674027	1200.409427	1015.900706	1723.229754	1390.131475	1753.946945	1214.021019
Rv1016c	585.4446582	0.180226826	0.28092186	0.641555007	0.521162154	0.915438895	519.8201537	752.6090556	594.1371272	521.7727811	653.681402	470.6474296
Rv1017c	1998.93864	0.03323182	0.221647861	0.149930705	0.880819287	0.984373571	1766.929182	2214.890375	2084.121641	1879.70775	2037.601487	2010.381404
Rv1018c	1056.413207	0.13632908	0.324508943	0.420108853	0.674405936	0.944852689	1043.468144	1318.888636	957.3498631	1364.563662	910.835347	743.3735891
Rv1019	688.9864863	-0.227307053	0.301630392	-0.753594662	0.451092651	0.90092357	734.17898	554.9377859	613.8643365	627.8318582	621.291783	981.8141743
Rv1020	1042.635505	0.314135207	0.371688561	0.845157046	0.398023161	0.879125583	1300.698735	1332.660814	834.344911	1337.101936	805.8144611	645.1921717
Rv1021	505.4629341	0.301307033	0.270610546	1.113434187	0.265521999	0.849099586	626.9995668	516.8617626	531.474227	490.5232316	516.2708971	350.6479194
Rv1022	271.7175952	0.271960861	0.293074765	0.927957276	0.353429732	0.869534928	297.8056551	345.1145939	249.4911765	303.0259346	238.5053764	196.3628349
Rv1023	736.8529033	0.076410679	0.27130678	0.281639401	0.778220025	0.972222458	698.1973199	863.5966128	707.8586867	889.1917267	631.1068191	631.1662549
Rv1024	405.9215358	0.247617843	0.255666683	0.96851823	0.332785619	0.86475361	424.8898164	466.6338171	431.6777565	439.3876051	369.0453561	303.8948635
Rv1025	185.6487979	0.102084802	0.310065902	0.329235821	0.74197745	0.968199338	202.8753177	215.4940891	158.9780985	223.4816267	180.5966636	132.4669918
Rv1026	207.9696714	0.333273394	0.386703224	0.861832468	0.388779715	0.877997563	261.0584277	234.9371648	199.5929412	267.9885609	105.0208859	179.2200477
Rv1027c	69.50573953	0.12905387	0.340923645	0.378541856	0.705028106	0.95474447	80.38455985	82.63307177	53.37950752	62.499099	53.98269837	84.15550065
Rv1028c	585.1272906	0.086082096	0.266789639	0.322659065	0.746953457	0.968199338	674.4647355	656.2038052	475.7738714	583.324924	497.6223286	623.3740789
Rv1028A	22.75955601	0.488019459	0.464252622	1.051193759	0.293169609	0.854869464	24.49815157	21.87346017	32.49187414	10.4165165	17.66706492	29.61026875
Rv1029	526.8162095	0.156830867	0.309724965	0.506355264	0.612607273	0.9348044	602.5014153	389.6716424	674.2063885	417.6076161	540.8084873	536.1017079
Rv1030	302.1739351	0.218112368	0.304330122	0.716696614	0.473561315	0.904287793	372.8312443	290.8360075	309.8332284	275.5642092	207.097261	356.8816602
Rv1031	67.81039963	0.374490138	0.315637474	1.186456516	0.235442064	0.8253018	68.13548407	81.82294361	78.9088372	45.45389018	60.85322361	71.68801907
Rv1032c	469.3597659	-0.104267812	0.21882614	-0.476487006	0.633727462	0.936845724	465.4648799	428.5577938	463.0092065	447.9102095	509.4003719	501.8161335
Rv1033c	109.337724	-0.516147699	0.403665007	-1.278653562	0.201019079	0.807374804	71.19775301	92.35460962	105.598591	98.48342873	87.35382099	201.0381404
Rv1037c	15.81673594	-0.256385286	0.639263115	-0.401063787	0.688373162	0.949083181	9.18680684	12.96205047	20.88763338	19.88607696	3.926014427	28.05183355
Rv1038c	219.6769596	-3.762989076	1.399052631	-2.689669419	NA	NA	20.67031539	23.49371648	46.41696306	36.93128577	1137.56268	52.98679671
Rv1039c	196.1206297	-0.876326311	0.384554629	-2.278808382	0.022678458	0.52346126	150.0511784	96.4052504	168.2614911	256.6250883	160.9665915	344.4141786
Rv1040c	80.06537576	-0.741818175	0.619635861	-1.197184059	0.231234822	0.8253018	75.0255892	24.30384464	80.06926128	89.96082432	33.37112263	177.6616125
Rv1041c	17.83808189	0.385538685	0.518675734	0.74331352	0.457291888	0.902651521	19.90474815	12.96205047	27.85017784	7.575648364	21.59307935	17.14278717
Rv1042c	605.5919207	0.00527274	0.249014983	0.02117439	0.983106543	0.997368012	706.6185595	577.6213742	536.1159233	647.7179351	634.0513299	531.4264023
Rv1043c	2424.553051	0.934920443	0.381460448	2.450897462	0.014250054	0.423701812	4710.535207	3015.296991	1825.347072	1791.640838	1733.335369	1471.162826
Rv1044	142.4023426	0.242250756	0.33156356	0.730631423	0.465004313	0.902651521	165.3625231	128.8103766	168.2614911	87.11995619	152.133059	152.7266493
Rv1045	774.7607483	0.526299429	0.350625104	1.501031796	0.133347338	0.748612011	1112.369195	800.4066167	830.8636388	430.8650007	891.2052749	582.8547638
Rv1047	28.79798846	-1.013737054	0.505250744	-2.00640388	0.044813175	0.623497859	21.43588263	21.87346017	12.76466484	20.833033	30.42661181	65.45427828
Rv1048c	1001.519388	-0.927564689	0.476819255	-1.945317181	0.051736816	0.643483014	641.5453443	598.6847063	829.7032147	677.0735725	908.8723398	2353.237148
Rv1049	98.43519222	-0.612569242	0.407649022	-1.502687874	0.132919551	0.748612011	91.10250117	73.72166207	67.30459644	77.65039573	92.26133903	188.5706589
Rv1050	28.59655807	-0.04387997	0.370905527	-0.118304978	0.905826013	0.986165537	22.9670171	29.16461357	32.49187414	31.2495495	24.53759017	31.16870395
Rv1051c	32.74726186	-0.073310441	0.355610754	-0.206153611	0.836670922	0.978508262	26.02928605	37.26589511	32.49187414	35.98432973	30.42661181	34.28557434
Rv1052	237.6698762	-0.078149467	0.34001849	-0.229838873	0.818216977	0.977798907	277.1353397	230.8865241	184.5074282	161.9294838	281.6915351	289.8689467
Rvnt17	89.92662794	-0.191363534	0.280404941	-0.682454216	0.494951784	0.911904942	81.15012709	79.39255915	91.67350204	83.332132	108.9469003	95.06454703
Rv1056	463.8196156	-0.052575136	0.26077344	-0.201612313	0.840219819	0.978508262	459.340342	463.3933044	443.2819972	380.6763303	570.2535955	465.972124
Rv1057	1782.49741	-0.408841503	0.54175009	-0.754668085	0.45044816	0.90092357	1120.790435	694.2798285	2780.376087	1117.408134	2709.931458	2272.198518
Rv1058	660.9816813	-0.149637029	0.46150281	-0.324238609	0.745757394	0.968199338	514.4611831	383.1906171	982.8791928	384.4641545	876.4827208	824.4122193
Rv1059	261.3085257	0.055594623	0.24610581	0.225897237	0.821281347	0.977798907	280.9631759	254.3802405	263.4162654	219.6938026	287.5805568	261.8171131
Rv1060	387.3263207	-0.288142775	0.235554389	-1.223253688	0.221233893	0.825017149	355.9887651	311.8993395	379.458673	460.2206381	429.8985797	386.4919289
Rv1061	818.8224494	-0.319798554	0.249059994	-1.284022169	0.199134199	0.805996341	666.0434959	646.4822674	873.7993296	851.3134849	985.4296211	889.8664976
Rv1062	130.2371619	0.745167938	0.286977144	2.596610755	0.009414855	0.375357897	178.3771661	183.0889629	127.6466484	92.80169246	106.0023895	93.50611184
Rv1063c	218.8030319	0.382464902	0.364463897	1.049390363	0.293998492	0.854869464	280.1976086	317.5702366	143.8925855	176.1338245	173.7261384	221.297798
Rv1064c	129.4521652	-0.28606607	0.422029446	-0.677834384	0.497876707	0.912412734	105.6482787	97.21537855	148.5342818	212.1181542	138.3920085	74.80488947
Rv1065	576.58795	-0.529721921	0.288900141	-1.833581389	0.066716157	0.674274973	498.3842711	460.96292	456.0466621	496.2049678	845.0746053	702.854274
Rv1066	54.237851	-0.613669399	0.335175358	-1.830890559	0.06711688	0.674274973	40.57506354	38.07602327	51.05865937	80.49126387	63.79773443	51.42836151
Rv1067c	12.77679291	-0.465299345	0.52848092	-0.880446818	0.378617303	0.876314171	9.18680684	12.15192232	11.60424077	21.77998905	15.70405771	6.233740789
Rv1068c	36.40467536	-0.486019991	0.371619054	-1.307844648	0.190926007	0.798713231	28.32598776	24.30384464	39.4544186	43.55997809	50.05668394	32.72713914
Rv1069c	886.4696445	-0.289566827	0.330141145	-0.877100086	0.380432278	0.876314171	627.7651341	1011.039937	755.4360738	1259.451541	937.3359444	727.7892371
Rv1070c	641.6499038	-0.006551521	0.277251772	-0.023630222	0.981147566	0.997368012	526.7102588	738.0267488	656.8000273	774.6100452	603.6247181	550.1276246
Rv1071c	280.1500575	-0.440261809	0.22330113	-1.971605826	0.048654622	0.629956013	222.0144986	245.4688308	246.0099042	319.1241873	328.8037082	319.4792154
Rv1072	25330.55341	0.146258451	0.364426894	0.401338248	0.688171107	0.949083181	31928.74717	19092.29022	28817.97152	17907.88578	19953.96832	34282.45747
Rv1073	5932.17677	0.226643583	0.360855949	0.628072181	0.529956656	0.916253331	7707.730939	3822.184633	7661.119753	4569.06292	5080.262668	6752.69971
Rv1074c	2467.247607	0.180732908	0.25270933	0.715180987	0.474497216	0.904287793	2615.177681	2871.904308	2377.708933	2766.058609	1958.099695	2214.536415
Rv1075c	249.0563065	0.37341865	0.385143356	0.969557553	0.332267079	0.86475361	295.5089534	337.0133123	208.8763338	166.664264	159.0035843	327.2713914
Rv1076	469.4411864	0.5323378	0.479929722	1.109199484	0.267344135	0.850287914	462.402611	764.7609779	436.3194528	232.0042311	246.3574053	674.8024404
Rv1077	985.3071825	0.211386949	0.256723232	0.823404052	0.410278259	0.884678754	995.2374077	1285.673381	891.2056908	938.4334411	962.8550381	838.4381361
Rv1078	797.9778214	-0.014859231	0.233805025	-0.063553941	0.949325407	0.99324113	761.7394005	835.2421274	785.6070998	918.5473641	790.1104034	696.6205332
Rv1079	1206.430997	0.097772898	0.300551876	0.325311223	0.744945538	0.968199338	1147.585288	1247.597358	1348.412777	1321.003683	1376.068057	797.918821
Rv1080c	6753.971674	-0.041762629	0.349811874	-0.119385967	0.904969578	0.986165537	6043.387766	4709.274963	9217.24844	5983.815252	8727.530071	5842.573555
Rv1081c	103.6755203	-0.078142198	0.344166513	-0.227047651	0.820386689	0.977798907	114.8350855	72.91153391	116.0424077	122.1573299	119.74344	76.36332467
Rv1082	1475.660954	0.292156828	0.282132085	1.03553209	0.300420488	0.856286016	1709.51164	1937.016418	1226.568249	1177.066365	1505.626533	1298.176519
Rv1083	418.8379283	0.298008019	0.291500837	1.022323031	0.306628036	0.862797627	501.44654	499.8490714	385.2607934	377.8354622	460.3251915	288.3105115
Rv1084	336.3576124	0.338438095	0.357286385	0.947245989	0.343513446	0.86475361	451.6846696	420.4565122	255.2932968	347.5328687	340.5817515	202.5965756
Rv1085c	410.5230631	-0.311936504	0.296981256	-1.050357546	0.293553757	0.854869464	367.4722736	369.4184385	363.2127359	584.2718801	451.4916591	327.2713914
Rv1086	864.7462194	0.193461377	0.282292717	0.685321885	0.493140825	0.910343017	1087.105476	844.9636652	836.6657592	815.3291552	971.6885706	632.7246901
Rv1087	104.5233318	0.158906732	0.34727983	0.45757547	0.64725747	0.939506943	138.5676698	96.4052504	96.31519835	133.5208024	84.40931017	77.92175986
Rv1088	28.04991531	-0.494194533	0.495375672	-0.997615671	0.318465759	0.86330689	23.73258434	15.39243494	30.17102599	18.93912091	25.51909377	54.5452319
Rv1088a	192.5057292	-0.853597394	0.256325634	-3.330128865	0.000868058	0.179106927	133.9742664	124.7597358	153.1759781	217.7998905	272.8580027	252.466502
Rv1091	64.22017438	-0.046179338	0.396512953	-0.116463629	0.907285109	0.986165537	73.49445472	64.81025237	51.05865937	92.80169246	39.26014427	63.89584309
Rv1092c	1221.251082	-0.039380129	0.255931881	-0.153869572	0.877712576	0.984373571	1068.731862	1313.217739	1231.209945	998.091672	1341.71543	1374.539844
RVnc0034	47.26326575	-0.184139527	0.370410857	-0.497122379	0.619102754	0.934824223	45.16846696	50.22794559	35.97314637	36.93128577	45.14916591	70.12958388
Rv1093	3439.929825	-0.083207821	0.206628209	-0.402693422	0.687173773	0.949083181	3447.349267	3200.006211	3375.673639	3802.975479	3539.302006	3274.272349
Rv1094	20489.07838	0.470967879	0.205407212	2.292849768	0.021856656	0.522509296	24176.61333	23792.65377	23441.72677	17014.90623	15812.0231	18696.54706
Rv1095	7991.181855	0.385094632	0.32588982	1.181671252	0.237336169	0.828301097	8946.418728	9536.018508	8673.009548	9864.441126	5857.613525	5069.589697
Rv1096	1615.923192	0.065806777	0.288130741	0.228392072	0.819341452	0.977798907	1625.299243	1654.281692	1680.294063	1904.328608	1718.612815	1112.722731
Rv1097c	698.2281146	0.164025413	0.260181502	0.630426881	0.528415328	0.916253331	636.9519409	882.2295604	695.0940218	735.7848474	659.5704237	579.7378934
Rv1098c	998.2215024	0.300386259	0.266789577	1.125929512	0.260195357	0.845342228	907.1971755	1192.508644	1206.84104	1059.643815	847.0376126	776.1007282
Rv1099c	1938.902699	-0.082553475	0.300739371	-0.274501723	0.78369908	0.976407913	1302.995437	2311.295625	2036.544254	2184.627597	1871.727378	1926.225904
Rv1100	428.9144506	0.129192223	0.254842193	0.506949895	0.612189975	0.9348044	461.6370437	488.5072772	393.3837619	453.5919458	341.5632551	434.80342
Rv1101c	1513.621843	0.224862678	0.317438008	0.708367216	0.478717246	0.905826684	1533.431175	1834.94027	1524.797237	1624.976574	914.7613614	1648.824439
Rv1102c	1986.143795	0.521812808	0.359358913	1.452065856	0.146483295	0.748612011	1986.646979	2734.99265	2302.281368	2066.258091	955.0030093	1871.680672
Rv1103c	332.3248012	0.324226013	0.367759903	0.881624154	0.377980089	0.876314171	347.5675255	403.443821	357.4106156	408.1380556	168.8186203	308.5701691
Rv1106c	882.3461741	0.195234891	0.220923093	0.883723329	0.376845584	0.876314171	941.6477011	878.1789196	1007.248098	853.207397	873.5382099	740.2567187
Rv1107c	496.8956983	-0.19274414	0.294066873	-0.655443227	0.512182428	0.915318038	342.2085548	567.0897082	481.5759918	511.3562646	476.0292492	603.1144213
Rv1108c	828.8150041	0.536257745	0.350439491	1.530243478	0.125956473	0.746368077	890.3546963	1275.141715	778.6445553	914.75954	626.1993011	487.7902167
Rv1109c	4475.101477	0.000982338	0.249894706	0.003931007	0.996863518	0.999138367	3765.05967	4437.882031	5227.710465	4030.24493	4976.223286	4413.488479
Rv1110	2579.22864	0.231480106	0.257179633	0.900071687	0.368082102	0.875720348	2949.730563	2305.624728	3101.813557	2012.281597	2645.15222	2460.769176
Rv1111c	1264.57876	0.183977994	0.303640287	0.60590772	0.544576033	0.919113365	1245.577894	1643.750026	1146.498988	1526.493145	1043.338334	981.8141743
Rv1112	258.1209245	-0.085248724	0.268496772	-0.317503719	0.750861418	0.968199338	251.8716209	221.1649862	279.6622024	317.2302752	251.2649233	227.5315388
Rv1113	99.96403171	-0.290349387	0.303811807	-0.955688292	0.339229739	0.86475361	99.52374077	74.53179022	96.31519835	134.4677585	95.20584985	99.73985262
Rv1114	209.2855603	-0.876845023	0.413344813	-2.121340331	0.033893173	0.610665097	122.4907579	121.5192232	198.4325171	191.2851212	201.2082394	420.7775033
Rv1115	148.94214	-0.088692867	0.254494016	-0.348506688	0.727459692	0.961862007	130.9119975	137.7217863	164.7802189	151.5129673	148.2070446	160.5188253
Rv1116	117.0779413	0.110790783	0.283258417	0.391129713	0.695701359	0.951909146	111.0072493	121.5192232	133.4487688	114.5816815	131.5214833	90.38924144
Rv1117	1156.650515	-0.02213861	0.403949169	-0.054805434	0.956293471	0.99324113	861.2631413	961.6221195	1619.952011	991.4629796	795.999425	1709.603411
Rv1118c	428.8006123	-0.081042701	0.293075907	-0.276524611	0.78214516	0.975248266	397.3293958	429.3679219	424.715212	581.4310119	395.5459535	344.4141786
Rv1119c	29.61761878	0.1261458	0.382765689	0.329564022	0.741729411	0.968199338	28.32598776	38.07602327	26.68975376	27.46172532	35.33412984	21.81809276
Rv1120c	106.5469079	-0.179463425	0.281844411	-0.636746438	0.52429002	0.916253331	119.4284889	90.73435332	89.35265389	107.0060331	123.6694544	109.0904638
Rv1121	1507.927465	0.489742987	0.310909497	1.575194681	0.115211515	0.72652471	1999.661622	1945.117699	1340.289808	1514.182717	1313.251826	935.0611184
Rv1122	1007.34797	0.417535578	0.30345595	1.375934721	0.168841844	0.778704097	1179.739112	1411.243245	865.6763611	1038.810782	833.2965621	715.3217555
Rv1123c	343.4838499	0.149095235	0.274513152	0.543126018	0.58704304	0.929054258	380.4869166	413.1653588	290.1060191	376.8885061	315.0626577	285.1936411
Rv1124	84.68633177	0.337396765	0.433489188	0.778327981	0.436375684	0.895715092	94.93033735	134.4812737	53.37950752	89.96082432	48.09367673	87.27237105
Rv1125	322.4457188	0.619262109	0.350123463	1.768696399	0.076944554	0.684413141	407.2817699	524.152916	240.2077838	264.2007367	272.8580027	225.9731036
Rv1126c	522.4253255	0.522176747	0.314451095	1.660597644	0.096794283	0.697895311	611.6882221	787.4445663	449.0841176	486.7354074	450.5101555	349.0894842
Rv1127c	728.0902016	0.401587076	0.293567133	1.367956526	0.171325684	0.778704097	923.2740874	966.4828884	596.4579753	705.4822539	617.3657686	559.4782358
Rv1128c	1750.255199	0.040898921	0.383419682	0.10666881	0.915051728	0.987615305	1523.478801	1474.433241	2328.971122	2375.912718	1760.81747	1037.917841
Rv1129c	2511.349826	-0.654647186	0.615052669	-1.064375816	0.287158485	0.852542624	1244.812327	1187.647875	3422.090602	6110.707362	1686.223196	1416.617594
Rv1130	9375.02753	-1.34324316	0.725951663	-1.850320385	0.064267386	0.6710035	2626.661189	2752.815469	10523.88595	29101.85319	6064.710786	5180.238596
Rv1131	4857.663735	-1.298338983	0.684860992	-1.895770088	0.057990453	0.666062151	1395.629072	1745.826173	5284.571244	14473.2762	3435.262623	2811.417096
Rv1132	3156.752344	-0.648998739	0.43351289	-1.49706907	0.134375287	0.748612011	2166.55528	2257.827167	2952.118851	6406.157648	3018.123591	2139.731526
Rv1133c	7459.320168	-0.019613619	0.393269649	-0.049873207	0.960223428	0.99324113	7736.822494	8661.890229	5827.649712	11746.04279	5561.199435	5222.316346
Rv1134	10.8383065	-0.029517649	0.512378912	-0.057609024	0.954060061	0.99324113	7.655672367	12.15192232	12.76466484	12.31042859	10.79653967	9.350611184
Rv1135c	503.6497662	-0.475503862	0.288131297	-1.650302716	0.098881037	0.699209829	405.7506354	452.0515103	404.9880027	466.8493304	527.0674368	765.1916819
Rv1138a	78.00282481	0.42249386	0.346518912	1.219251953	0.222748579	0.825263058	83.4468288	79.39255915	105.598591	47.34780228	88.3353246	63.89584309
Rv1138c	162.7167177	0.170648244	0.257206239	0.663468524	0.507030532	0.915318038	176.0804644	179.0383222	162.4593707	150.5660112	175.6891456	132.4669918
Rv1139c	151.2977619	-0.029439168	0.298029309	-0.098779439	0.921313394	0.988874363	170.7214938	131.240761	147.3738577	123.1042859	190.4116997	144.9344733
Rv1140	1245.520425	0.274951689	0.278013983	0.988985106	0.322670429	0.864258109	1511.229725	1501.16747	1079.194391	1044.492518	1350.548963	986.4894799
Rv1141c	409.6188686	0.346717648	0.322117485	1.076370156	0.281761744	0.852542624	421.0619802	598.6847063	356.2501915	325.7528797	450.5101555	305.4532987
Rv1142c	598.3854135	0.260404272	0.262088935	0.993572171	0.320431198	0.864258109	659.918958	758.2799527	538.4367715	623.0970779	502.5298466	508.0498743
Rv1143	519.2268368	-0.008274069	0.260614141	-0.03174835	0.974672736	0.99670419	502.9776745	465.8236889	586.0141586	589.9536163	546.6975089	423.8943737
Rv1144	1001.793202	-0.259666465	0.462697962	-0.561200796	0.57466066	0.927832144	809.9701364	795.5458478	1131.413475	1820.996476	943.224966	509.6083095
Rv1145	144.7908212	-0.356844944	0.341134583	-1.046053265	0.295536441	0.854869464	117.8973545	111.7976853	150.8551299	171.3990442	107.9653967	208.8303164
Rv1146	419.6583013	-0.351119093	0.259780688	-1.351598137	0.176503907	0.778704097	383.5491856	345.924722	375.9774008	388.2519787	455.4176735	568.828847
Rv1147	495.5174214	0.458624597	0.305410048	1.501668331	0.133182787	0.748612011	756.3804298	452.8616384	511.7470177	391.0928468	483.8812781	377.1413177
Rv1148c	1827.817205	0.267653259	0.264546996	1.011741823	0.311661513	0.862797627	2009.613996	2192.206786	1787.053078	1560.583563	1379.012567	2038.433238
Rv1150	19.83169521	0.115220776	0.442932933	0.260131427	0.794762397	0.977454212	26.79485328	20.25320387	15.08551299	20.833033	23.55608656	12.46748158
Rv1151c	317.2786445	-0.285950964	0.230614804	-1.239950596	0.214993668	0.818637294	293.2122517	290.8360075	273.8600821	326.6998357	388.6754282	330.3882618
Rv1152	125.9572644	0.089342008	0.29314502	0.304770682	0.760540812	0.970662422	155.410149	130.4306329	103.2777428	138.2555826	109.9284039	118.441075
Rv1153c	1365.145112	0.06339849	0.293122659	0.216286553	0.82876439	0.97781939	1223.376444	1857.623859	1103.563297	1267.027189	1321.103855	1418.17603
Rv1154c	158.6231533	-0.135849962	0.287349812	-0.472768577	0.636378295	0.937464896	139.3332371	126.3799921	187.9887004	148.6720991	163.9111023	185.4537885
Rv1155	618.2001241	-0.065751882	0.257293575	-0.255551979	0.798296802	0.977454212	549.6772759	541.9757354	720.6233515	589.0066603	587.9206604	719.9970611
Rv1155a	90.02243974	-0.43065033	0.274626297	-1.568132169	0.11685029	0.729759646	83.4468288	81.01281546	64.98374828	103.218209	103.0578787	104.4151582
Rv1156	2787.044324	0.178677156	0.232336888	0.769043425	0.441867532	0.897064088	2918.342306	3240.512618	2720.034035	2624.015202	2934.695784	2284.665999
Rv1157c	947.6346717	0.362954501	0.24535334	1.479313471	0.139056554	0.748612011	1047.29598	1242.736589	908.6120519	816.2761112	901.0203109	769.8669874
Rv1158c	440.5229749	0.961638883	0.496815065	1.935607332	0.052915812	0.643483014	500.6809728	921.1157118	324.9187414	482.0006272	188.4486925	225.9731036
Rv1159	1298.921455	0.230805975	0.27456153	0.840634795	0.40055256	0.880784711	1443.859808	1456.610422	1307.797934	1006.614276	1536.053144	1042.593147
Rv1159A	306.5553983	-0.10167907	0.269213432	-0.377689438	0.705661315	0.95474447	306.2268947	314.329724	265.7371135	249.04944	353.3412984	350.6479194
Rv1160	91.37991268	-0.423052903	0.354106674	-1.194704686	0.232202431	0.8253018	91.8680684	90.73435332	51.05865937	89.01386828	130.5399797	95.06454703
Rv1161	19308.95653	-0.09398497	0.331340793	-0.283650464	0.77667826	0.972222458	18549.69414	13432.73493	24057.91195	17723.22935	16605.07802	25485.09078
Rv1162	4712.559649	0.112451564	0.262767101	0.427951459	0.668686461	0.943620115	5123.941515	3755.754125	5809.082927	4537.81337	4357.876014	4690.889944
Rv1163	371.4659493	0.131791169	0.281278396	0.468543517	0.639395959	0.938674027	420.2964129	362.9374133	382.9399452	453.5919458	316.0441613	292.9858171
Rv1164	323.7290825	0.072980443	0.239879934	0.30423738	0.760947048	0.970662422	362.113303	287.5954949	345.8063748	293.5563741	322.9146866	330.3882618
Rv1165	1235.302376	-0.008496046	0.23413121	-0.036287542	0.971053084	0.995938901	1374.19319	1096.103393	1225.407825	1265.133277	1347.604452	1103.37212
Rv1166	1089.591384	-0.086510965	0.24604425	-0.351607344	0.725132757	0.961080924	1165.958901	980.2550671	1024.65446	1311.534123	965.799549	1089.346203
Rv1167c	687.4366205	0.117805101	0.336017493	0.350592166	0.725894334	0.96144461	784.7064176	698.3304693	662.6021477	790.708298	404.379486	783.8929042
Rv1168c	2261.589385	0.614445466	0.719672885	0.853784377	0.393224472	0.878661708	3131.935565	1463.091447	3612.40015	1776.489541	236.5423692	3349.077239
Rv1169c	2451.263246	-0.290751453	0.496613835	-0.585467888	0.558233152	0.92267431	2173.445385	977.0145544	3465.026292	1555.848783	3165.349132	3370.895332
Rv1170	591.2083174	-0.465688684	0.438048728	-1.063097903	0.287737555	0.852542624	451.6846696	298.937289	740.3505608	525.5606053	1014.874729	515.8420503
Rv1171	928.2749028	-0.586757578	0.315677286	-1.858725995	0.063065987	0.666062151	620.1094617	664.3050868	943.4247742	1396.760167	1089.469003	855.5809233
Rv1172c	1793.064728	-0.643564224	0.338786144	-1.899617901	0.057483281	0.666062151	1218.017474	1310.787354	1671.01067	3055.827159	1554.701713	1948.043997
Rv1173	3044.256365	0.161209805	0.243291197	0.662620791	0.507573451	0.915318038	3148.778044	3163.550444	3331.577524	2883.481159	3372.446393	2365.704629
Rv1174c	4062.787032	0.131531612	0.257278983	0.511241186	0.609182183	0.9348044	3928.125491	3590.487981	5225.389617	3568.130379	3945.644499	4118.944226
Rv1175c	1709.027264	0.040275367	0.247395481	0.162797506	0.870677872	0.984373571	1887.888806	1704.509637	1607.187346	1852.246025	1832.467234	1369.864538
Rv1176c	186.2978098	-0.006082509	0.32283283	-0.018841049	0.984967907	0.997634989	212.0621246	153.1142212	193.7908208	211.1711981	219.8568079	127.7916862
Rv1177	4676.974254	0.435851689	0.245876321	1.77264605	0.076287376	0.684413141	5427.871708	5770.542845	4934.123173	3624.947742	3532.43148	4771.928574
Rv1178	3132.500495	0.773518282	0.292154265	2.647636454	0.008105664	0.348980942	4305.550139	4402.236392	3150.551368	2912.836796	1935.525112	2088.303164
Rv1179c	1973.754422	0.557210313	0.244204374	2.281737645	0.022504834	0.522509296	2584.554991	2578.637916	1886.849548	1563.424431	1633.222002	1595.837642
Rv1180	869.1038923	-0.343469039	0.577519298	-0.594731709	0.552022823	0.919445659	917.9151168	438.2793316	942.2643501	280.2989895	1605.739901	1030.125665
Rv1181	2755.644677	-0.475636749	0.471972198	-1.007764337	0.313567611	0.862797627	2445.987321	1890.839113	2579.622722	1284.072398	5060.632596	3272.713914
Rv1182	4256.699921	-0.829817106	0.552910393	-1.500816617	0.133403	0.748612011	3175.572898	2341.270367	3678.544323	1448.84275	7801.972169	7093.997018
Rv1183	3011.96775	-0.408262018	0.55043922	-0.741702269	0.458267745	0.902651521	2856.33136	1935.396161	2974.166908	999.038628	5787.926769	3518.946675
Rv1184c	3664.114846	-0.40281489	0.621592461	-0.648036962	0.516961044	0.915438895	3347.059959	1850.332705	4270.360602	928.0169246	6977.50914	4611.409749
Rv1185c	7936.907005	-0.168206926	0.51664767	-0.325573764	0.744746865	0.968199338	7329.540724	5638.491956	9456.2958	2869.276818	13460.34046	8867.496272
Rv1186c	405.2668393	-0.29790068	0.44830949	-0.664497822	0.506371742	0.915318038	436.3733249	270.5828036	384.1003693	241.4737916	739.0722158	359.9985306
Rv1187	425.9706476	0.040304416	0.461609704	0.087312756	0.930422915	0.989976882	513.6956158	501.4693277	280.8226265	283.1398576	708.645604	268.0508539
Rv1188	114.1677713	0.208414188	0.366029454	0.56939185	0.569090246	0.92590106	137.0365354	136.10153	93.9943502	75.75648364	150.1700518	91.94767664
Rv1189	82.12399579	-0.015248088	0.336024921	-0.04537785	0.963806136	0.993320239	100.289308	73.72166207	70.78586867	63.44605505	105.0208859	79.48019506
Rv1190	109.6384376	-0.520737165	0.322736682	-1.613504739	0.106634894	0.711000733	84.21239604	68.86089314	118.3632558	124.998198	149.1885482	112.2073342
Rv1191	84.4688948	-0.299951783	0.288479279	-1.039768901	0.298447281	0.855896679	66.60434959	70.48114945	90.51307797	95.6425606	85.39081378	98.18141743
Rv1192	1721.124888	-0.188454864	0.410466617	-0.459123486	0.646145492	0.939337194	1338.977097	1144.711082	2344.056635	1345.624541	2677.541839	1475.838132
Rv1193	662.6137222	-0.409131684	0.382076409	-1.070811166	0.284254345	0.852542624	495.3220021	445.570485	768.2007387	598.4762208	1099.284039	568.828847
Rv1194c	5126.952459	-0.455807796	0.387248028	-1.177043558	0.239178121	0.830442714	3679.31614	2798.992774	6493.733132	4538.760326	7222.885042	6028.027343
Rv1195	14590.32497	-0.28707194	0.507970778	-0.565134753	0.571982112	0.927151292	10320.61192	5205.883521	23904.73598	13959.07907	17543.39547	16608.2439
Rv1196	9505.796196	-0.295108502	0.416626279	-0.708329064	0.478740932	0.905826684	7161.115932	4718.186372	13732.45852	11682.59673	8959.164922	10781.25469
Rv1197	5300.862914	-0.267609571	0.583275559	-0.458804705	0.646374416	0.939337194	3672.426034	3150.588393	7608.90067	7418.45366	1649.907563	8304.901166
Rv1198	8205.680263	0.082981305	0.543633182	0.152642089	0.878680531	0.984373571	7030.203935	4530.236641	13763.78997	5435.527701	4453.081863	14021.24147
Rv1199c	45.54021258	0.749707886	0.699790031	1.071332619	0.284019898	0.852542624	91.8680684	47.79756112	31.33145007	56.81736273	4.907518033	40.51931513
Rv1200	1052.636688	0.138722574	0.288247839	0.481261455	0.630330688	0.936095666	1142.991884	884.6599448	1283.429029	1011.349057	1195.471393	797.918821
Rv1201c	1430.010495	0.108770084	0.287906523	0.377796526	0.705581755	0.95474447	1444.625376	1289.724022	1718.588057	1225.361123	1757.87296	1143.891435
Rv1202	540.7897762	0.149330659	0.276690075	0.539703707	0.589401383	0.929054258	526.7102588	588.1530402	592.9767031	611.7336054	541.7899909	383.3750585
Rv1203c	90.71101064	0.053145485	0.324210817	0.163922617	0.869792062	0.984251511	84.21239604	113.4179416	80.06926128	88.06691223	109.9284039	68.57114868
Rv1204c	173.4427997	-0.189153371	0.239554378	-0.789605152	0.429758399	0.89162476	153.8790146	175.7978095	156.6572503	183.7094728	191.3932033	179.2200477
Rv1205	1175.421998	-0.362985462	0.363102581	-0.999677449	0.317466629	0.862797627	804.6111658	782.5837973	1498.107483	1057.749903	1262.213638	1647.266004
Rv1206	706.0959699	-0.137930725	0.243399856	-0.566683674	0.570929115	0.927151292	568.0508896	656.2038052	793.7300683	743.3604957	738.0907122	737.1398483
Rv1207	262.3784995	-0.036506942	0.367010682	-0.099471061	0.920764264	0.988874363	235.7947089	316.7601084	225.1222708	392.0398028	197.2822249	207.2718812
Rv1208	303.6313669	0.209184203	0.34596467	0.604640361	0.545417983	0.919113365	299.3367895	376.7095919	301.7102599	405.2971875	234.579362	204.1550108
Rv1209	230.2894661	0.358042527	0.379020294	0.944652656	0.344836235	0.86475361	246.5126502	318.3803648	212.357606	274.6172532	212.9862826	116.8826398
Rv1210	498.5770227	0.169240466	0.259480247	0.65222871	0.514253642	0.915318038	558.8640828	587.3429121	437.4798768	504.7275723	502.5298466	400.5178457
Rv1211	3473.677451	-0.390434627	0.249720457	-1.563486753	0.117938149	0.732670621	3061.50338	3032.309683	2924.268673	3280.255742	3756.214303	4787.512926
Rv1212c	1320.886707	0.172194948	0.293991726	0.585713585	0.558068003	0.92267431	1516.588696	1243.546717	1440.086279	1248.088068	1568.442763	908.56772
Rv1213	1195.137595	0.252090663	0.309674036	0.814051661	0.415615356	0.888436532	1468.35796	1309.167098	1118.64881	772.7161331	1107.136068	1394.799502
Rv1214c	105.8678828	0.019282182	0.407784172	0.047285262	0.962285874	0.993320239	135.5054009	116.6584543	67.30459644	75.75648364	151.1515554	88.83080624
Rv1215c	805.8497812	-0.012197604	0.232489902	-0.052465092	0.95815811	0.99324113	872.7466498	728.305211	805.3343091	727.2622429	795.999425	905.4508496
Rv1216c	985.7381869	-0.497216611	0.467312004	-1.063992807	0.287331958	0.852542624	685.1826768	626.2290635	1140.696867	605.1049131	948.132484	1909.083117
Rv1217c	306.4077268	-0.589272615	0.543242321	-1.084732526	0.278040137	0.852542624	219.7177969	180.6585785	333.04171	237.6859674	162.9295987	704.4127092
Rv1218c	658.4570676	-0.876742506	0.722699868	-1.21314884	0.22507292	0.8253018	317.7104032	267.342291	807.6551573	271.7763851	336.6557371	1949.602432
Rv1219c	718.2499637	-0.701097081	0.610129336	-1.149095839	0.250516464	0.839648338	476.1828212	333.7727997	830.8636388	322.9120115	553.5680342	1792.200477
Rv1220c	335.0580873	-0.009416338	0.397867098	-0.023667044	0.981118194	0.997368012	362.113303	392.1020268	248.3307524	500.9397481	304.2661181	202.5965756
Rv1221	21339.69945	-1.274238503	0.564848891	-2.255892723	0.02407735	0.537260653	11740.73914	10927.00855	14783.80273	12240.35384	16797.45272	61548.83968
Rv1222	2928.941255	-0.681096214	0.490319999	-1.389085119	0.164806868	0.775319081	2276.796962	2404.460363	2067.875704	1818.155607	2295.736936	6710.621959
Rv1223	6825.366202	-0.52812758	0.431088667	-1.22510198	0.220536799	0.825017149	5791.516146	5404.364919	5572.356415	5399.543371	4959.537725	13824.87863
Rv1224	1435.603375	-0.202369239	0.333945315	-0.605995142	0.544517979	0.919113365	1499.746217	1294.584791	1209.161888	1203.581134	1201.360415	2205.185804
Rv1225c	2058.49345	-0.447386166	0.366115239	-1.22198182	0.221714502	0.825017149	1849.610444	1849.522577	1524.797237	1850.352113	1662.66711	3614.011222
Rv1226c	431.4482148	-0.545803383	0.509757364	-1.070712111	0.284298896	0.852542624	362.113303	411.5451025	277.3413543	294.5033302	273.8395063	969.3466927
Rv1227c	226.9939341	-0.033537037	0.35748004	-0.093815133	0.925256011	0.989386138	215.1243935	304.6081861	152.015554	177.0807805	232.6163548	280.5183355
Rv1228	632.6226197	-0.254218881	0.263774067	-0.963775112	0.335158687	0.86475361	537.4282002	528.2035568	666.0834199	574.8023196	809.7404755	679.477746
Rv1228a	404.9840072	-0.172858043	0.248781251	-0.694819414	0.48716848	0.907863074	320.0071049	400.2033084	422.3943639	456.4328139	386.712421	444.1540312
Rv1229c	1968.27815	0.091999986	0.220889548	0.416497689	0.677045858	0.945720775	1910.855823	2213.270118	1969.239658	2112.658938	1783.392053	1820.25231
Rv1230c	782.4979386	-0.394734535	0.407642684	-0.96833465	0.332877265	0.86475361	608.6259532	938.128403	481.5759918	1324.791508	620.3102794	721.5554963
Rv1231c	479.6406525	0.287601595	0.296226325	0.970884658	0.331605719	0.86475361	441.7322956	679.6975217	459.5279343	362.6841654	449.5286519	484.6733463
Rv1232c	388.2131338	0.344113886	0.279175036	1.232609802	0.217721378	0.822340938	404.219501	529.013685	370.1752804	348.4798247	390.6384355	286.7520763
Rv1233c	741.3718816	0.189249047	0.240425619	0.787141769	0.43119888	0.89162476	800.7833296	870.8877662	698.5752941	771.7691771	696.8675607	609.3481621
Rv1234	417.7463807	-0.110645521	0.255185053	-0.43358935	0.66458667	0.943620115	443.26343	366.988054	395.7046101	512.3032206	414.194522	374.0244473
Rv1235	601.8864496	0.139163101	0.287044694	0.484813354	0.627808749	0.936095666	694.3694837	717.773545	480.4155677	678.9674846	527.0674368	512.7251799
Rv1236	309.1148651	0.02259677	0.22858972	0.098852957	0.921255021	0.988874363	334.5528824	313.5195958	286.6247469	318.1772313	315.0626577	286.7520763
Rv1237	293.6180033	-0.2053714	0.282398816	-0.727238883	0.46707963	0.902651521	326.8972101	234.1270367	256.4537209	254.7311762	343.5262623	345.9726138
Rv1238	1202.771203	-0.12506977	0.23938328	-0.522466609	0.60134549	0.933392118	1296.870899	1053.166601	1101.242449	1083.317716	1349.567459	1332.462094
Rv1239c	553.0926763	-0.365757829	0.344638953	-1.061278263	0.288563461	0.852676868	379.7213494	422.0767685	648.6770588	441.2815172	722.3866545	704.4127092
Rv1240	925.1675271	-0.074747115	0.300786344	-0.248505681	0.803743175	0.977798907	643.0764788	1105.014803	956.189439	901.5021553	1086.524493	858.6977937
Rv1241	186.5041367	-0.119861744	0.29722556	-0.403268628	0.686750618	0.949083181	137.0365354	199.291526	200.7533652	175.1868684	230.6533476	176.1031773
Rv1242	309.8727344	0.065799234	0.354011297	0.185867611	0.852548582	0.980753997	238.8569778	392.912155	320.2770451	343.7450445	367.0823489	196.3628349
Rv1243c	86.26825774	0.75432746	0.604032117	1.248820119	0.211730874	0.818314478	109.4761148	185.5193474	30.17102599	97.53647269	55.94570558	38.96087993
Rv1244	221.9202277	0.225995447	0.380681129	0.593660756	0.552739036	0.919755892	245.747083	324.86139	147.3738577	255.6781323	205.1342538	152.7266493
Rv1245c	1064.804523	0.526956148	0.415337658	1.268741558	0.204533255	0.812140385	1436.204136	1660.762717	674.2063885	1179.907233	650.7368912	787.0097746
Rv1246c	305.6060959	-0.004880771	0.253013172	-0.019290581	0.984609297	0.997634989	308.5235964	299.7474172	307.5123803	270.829429	368.0638525	278.9599003
Rv1247c	410.4869602	0.151221496	0.257261302	0.587812836	0.556657927	0.922001192	390.4392907	449.6211258	457.2070861	389.1989347	455.4176735	321.0376506
Rv1248c	6055.001521	0.188085541	0.247499907	0.759941866	0.447289335	0.898474256	6070.18262	7571.457733	5705.805184	6430.778505	5189.209568	5362.575514
Rv1249c	270.9357475	-0.009473162	0.238478245	-0.039723381	0.968313661	0.994777205	295.5089534	255.1903687	259.9349931	294.5033302	275.8025135	244.674326
Rv1250	1289.258731	-0.666655713	0.358454929	-1.859803448	0.062913339	0.666062151	962.3180165	830.3813585	1196.397223	1058.696859	1420.235719	2267.523212
Rv1251c	374.6687974	-0.685926002	0.371371297	-1.84700866	0.064745885	0.6710035	300.1023568	310.2790832	251.8120246	703.5883418	361.1933273	321.0376506
Rv1252c	363.028988	-0.693932648	0.359474594	-1.930408041	0.053556299	0.646442549	305.4613274	308.6588269	218.1597264	650.5588033	368.0638525	327.2713914
Rv1253	1218.643571	-0.006041992	0.21452421	-0.028164617	0.977530858	0.997368012	1319.072349	1232.204923	1096.600752	1264.186321	1201.360415	1198.436667
Rv1254	752.1149736	0.052134527	0.275371747	0.18932417	0.849838753	0.980753997	848.2484983	679.6975217	768.2007387	564.3858031	795.0179214	857.1393585
Rv1255c	293.8199611	0.256140877	0.289327991	0.885295876	0.375997074	0.876314171	353.6920634	333.7727997	270.3788098	209.2772861	266.968981	328.8298266
Rv1256c	557.4053521	-0.232365533	0.305046344	-0.761738463	0.446216114	0.8976631	604.798117	473.1148423	460.6883584	633.5135944	739.0722158	433.2449848
Rv1257c	956.9767737	-0.350126483	0.232395414	-1.50659807	0.131913712	0.748612011	895.7136669	861.1662283	767.0403146	1209.26287	952.0584985	1056.619064
Rv1258c	256.4663845	-0.927673244	0.289849457	-3.200534699	0.001371729	0.207806856	173.7837627	194.4307571	162.4593707	425.1832644	318.0071686	264.9339835
Rv1259	34.06562109	-0.870066747	0.436042047	-1.995373504	0.046002159	0.623497859	32.91939118	21.87346017	16.24593707	33.14346159	36.31563345	63.89584309
Rv1260	1027.998349	0.016675044	0.286726526	0.058156613	0.95362388	0.99324113	938.5854322	1208.711207	953.8685909	767.9813529	1195.471393	1103.37212
Rv1261c	668.7647842	0.198543064	0.28333913	0.700725888	0.483474097	0.906542055	659.918958	682.1279062	801.8530369	461.1675942	723.3681581	684.1530516
Rv1262c	606.0043705	-0.144794061	0.28636153	-0.505633774	0.613113768	0.9348044	664.5123614	558.9884267	503.6240492	569.1205833	806.7959647	532.9848375
Rv1263	210.7729432	-0.2796637	0.244476726	-1.143927705	0.25265362	0.841031085	168.4247921	198.4813979	204.2346375	228.216407	215.9307935	249.3496316
Rv1264	1290.726577	0.242244152	0.230162064	1.052493828	0.292573041	0.854869464	1322.900185	1529.521956	1343.771081	1037.863826	1310.307315	1199.995102
RVnc0013	19.25870658	-0.501821679	0.69748078	-0.71947743	0.471846804	0.904287793	22.20144986	12.96205047	11.60424077	8.52260441	8.83353246	51.42836151
Rv1265	1467.851926	0.170589031	0.238752079	0.714502809	0.47491632	0.904287793	1474.482498	1629.977847	1558.449535	1139.188123	1502.682022	1502.33153
Rv1266c	1363.802963	0.027391505	0.23012782	0.119027354	0.905253685	0.986165537	1387.9734	1295.394919	1445.888399	1222.520255	1271.047171	1559.993632
Rv1267c	164.5671169	-0.368987565	0.270984336	-1.361656439	0.173306335	0.778704097	120.9596234	157.164862	153.1759781	209.2772861	162.9295987	183.8953533
Rv1268c	253.6225361	-0.581048622	0.299784147	-1.938223316	0.052595983	0.643483014	153.1134473	196.0510134	261.0954172	282.1929016	289.543564	339.738873
Rv1269c	109.5060026	-0.066010364	0.281876495	-0.234181866	0.814843792	0.977798907	100.289308	93.97486593	127.6466484	106.0590771	124.650958	104.4151582
Rv1270c	568.1199377	-0.289058171	0.260198832	-1.11091264	0.266605954	0.849308879	402.6883665	535.4947102	596.4579753	598.4762208	616.384265	659.2180884
Rv1271c	485.6877022	-0.104087558	0.266928047	-0.389946125	0.696576386	0.951909146	507.5710779	481.2161238	414.2713953	504.7275723	406.3424932	599.9975509
Rv1272c	835.3605723	0.096575102	0.230612492	0.418776543	0.67537945	0.944852689	823.7503467	956.7613506	809.9760054	892.9795509	800.906943	727.7892371
Rv1273c	277.3730394	-0.147571222	0.262987587	-0.561133794	0.574706332	0.927832144	248.0437847	255.1903687	287.785171	340.9041764	295.4325856	236.88215
Rv1274	1627.131919	-0.127146058	0.310862655	-0.409010395	0.682532032	0.949083181	1606.160063	1386.129273	1675.652366	2164.74152	1770.632506	1159.475787
Rv1275	1122.469002	-0.11439874	0.319040997	-0.358570657	0.719916301	0.959762353	1033.51577	1045.065319	1156.942804	1500.925332	1234.731537	763.6332467
Rv1276c	115.6493577	-0.168596316	0.38195194	-0.441407146	0.65891827	0.943326228	114.0695183	120.709095	92.83392612	163.8233959	135.4474977	67.01271348
Rv1277	1017.964406	0.085147989	0.417601067	0.203897919	0.838433271	0.978508262	1250.936865	1075.850189	818.0989739	1435.585365	1028.61578	498.6992631
Rv1278	800.924278	-0.052990101	0.472028654	-0.112260348	0.910616981	0.986905841	935.5231632	904.9131487	518.7095622	1380.661914	634.0513299	431.6865496
Rv1279	1074.368317	0.207928286	0.414792889	0.501282186	0.61617254	0.934824223	1353.522874	1408.002733	693.9335978	1350.359321	1040.393823	599.9975509
Rv1280c	2019.395992	0.393993669	0.270941166	1.454166877	0.145900046	0.748612011	2226.269524	2794.132005	1860.159795	1748.08086	1962.02571	1525.708058
Rv1281c	453.9055095	0.056786708	0.278224607	0.20410383	0.838272361	0.978508262	419.5308457	577.6213742	391.0629138	399.6154512	505.4743574	430.1281144
Rv1282c	627.0366557	0.180504402	0.235177955	0.767522628	0.442770845	0.897064088	587.9556378	771.2420032	639.3936662	606.9988252	572.2166027	584.413199
Rv1283c	457.7878645	-0.046010093	0.218415535	-0.210653942	0.833157317	0.978508262	434.0766232	464.2034326	452.5653898	432.7589128	461.3066951	501.8161335
Rv1284	381.7288398	-0.825912036	0.456949803	-1.807445875	0.070692787	0.68102393	267.1829656	298.937289	258.7745691	258.5190004	351.3782912	855.5809233
Rv1285	2219.891935	0.264601338	0.436428276	0.606288255	0.544323357	0.919113365	3115.093086	2044.763462	2107.330123	1002.826452	1943.377141	3105.961348
Rv1286	6206.064386	0.372190694	0.403355555	0.922736007	0.356144797	0.870943936	8123.433949	6728.924452	6152.568454	2842.762049	5339.37962	8049.317794
Rv1287	572.5584976	0.458976377	0.336516736	1.363903567	0.172597918	0.778704097	766.3328039	686.1785469	534.9554993	312.495495	571.2350991	564.1535414
Rv1288	440.2142581	0.581795053	0.322522311	1.803890871	0.071248416	0.68102393	649.2010167	543.5959917	388.7420656	300.1850664	309.1736361	450.387772
Rv1289	399.2696491	0.162966349	0.25015794	0.651453835	0.514753569	0.915318038	390.4392907	493.3680462	380.6190971	340.9041764	378.8603922	411.4268921
Rv1290c	459.4692398	0.31936225	0.256640314	1.24439627	0.213353755	0.818637294	529.7725278	562.2289393	438.6403009	390.1458907	476.0292492	359.9985306
Rv1290A	893.259974	-0.007302306	0.357922302	-0.020401931	0.983722744	0.997368012	882.6990239	1000.508271	790.2487961	659.0814077	1339.752423	687.269922
Rv1291c	53.29187082	-0.553817939	0.349788272	-1.583294763	0.113354296	0.725136802	43.63733249	35.6456388	51.05865937	53.97649459	82.44630296	52.98679671
Rvnt18	12.28060726	-0.152412255	0.482000094	-0.316207936	0.751844685	0.968199338	11.48350855	9.721537855	13.92508892	11.36347255	14.7225541	12.46748158
Rv1292	1489.851222	0.037384983	0.289782807	0.129010356	0.897349454	0.986165537	1629.12708	1468.762344	1430.802886	1584.257464	1780.447543	1045.710017
Rv1293	1392.135028	0.2492847	0.253156855	0.984704522	0.324769231	0.864258109	1653.625231	1446.078756	1437.765431	1338.995848	1455.569849	1020.775054
Rv1294	1992.562727	0.199792317	0.254257548	0.785787163	0.431992189	0.89162476	2308.950786	2175.194095	1907.737182	2071.939828	2003.248861	1488.305613
Rv1295	1694.095242	0.44147121	0.232751512	1.896749051	0.057861067	0.666062151	2138.994859	2003.446926	1711.625513	1600.355717	1383.920085	1326.228353
Rv1296	601.2815194	0.096670044	0.256678514	0.37661915	0.706456654	0.95474447	638.4830754	692.6595722	531.474227	524.6136492	537.8639765	682.5946164
Rv1297	24259.38596	-0.317259941	0.371753022	-0.853415902	0.393428706	0.878661708	17655.51161	16495.01936	30658.4041	35104.60756	19180.54348	26462.22965
Rv1298	13257.13965	-0.519192854	0.398630525	-1.302441288	0.192765576	0.800048085	9071.206188	7146.95058	16473.38019	14305.66498	11992.99257	20552.64338
Rv1299	5416.028848	-0.276060554	0.320583554	-0.861118891	0.389172566	0.877997563	4730.439955	3467.348502	6500.695677	5579.46502	5225.525202	6992.69873
Rv1300	2841.390623	0.103416786	0.229822498	0.449985477	0.652720913	0.940542131	3201.602184	2577.827788	3049.594473	2785.944686	2464.555556	2968.819051
Rv1301	1853.609878	0.170622945	0.216058033	0.789708869	0.429697811	0.89162476	2178.804356	1817.117451	1892.651669	1736.717387	1663.648613	1832.719792
Rv1302	854.3101549	0.047124683	0.248058702	0.189973915	0.849329571	0.980753997	822.9847794	831.1914866	951.5477427	752.8300562	1002.115182	765.1916819
Rv1303	1370.600345	0.054090646	0.320054369	0.169004554	0.86579306	0.98396808	1420.127224	1088.002112	1680.294063	963.0542983	1438.884287	1633.240087
Rv1304	3061.966879	0.262124848	0.289464383	0.905551299	0.365173396	0.873337624	2999.492433	2828.157388	4190.29134	2251.861476	2880.713086	3221.285553
Rv1305	516.8088877	0.251205475	0.22182488	1.132449505	0.257445502	0.842953283	581.8310999	504.7098403	598.7788235	454.5389018	488.7887961	472.2058648
Rv1306	3953.365142	0.341101095	0.202884328	1.681258969	0.092712624	0.697895311	4155.498961	4395.755367	4704.359206	3466.806083	3374.4094	3623.361834
Rv1307	6943.025968	0.261173439	0.231126996	1.129999714	0.258476345	0.843145566	6562.442353	8117.484109	8030.134609	7024.519946	5901.781187	6021.793602
Rv1308	4766.482187	0.219477679	0.212260475	1.034001639	0.301135397	0.857377659	4792.450902	5604.466574	4988.663105	4675.121997	4409.895705	4128.294838
Rv1309	2796.035769	0.203404469	0.203957821	0.997286932	0.318625255	0.86330689	2910.686634	3210.537877	2856.964076	2503.751784	2693.245897	2601.028344
Rv1310	5042.168823	0.348899017	0.211269799	1.651438204	0.098649129	0.699209829	5802.999654	5977.935653	5165.047565	4114.524018	4635.641534	4556.864517
Rv1311	443.1298662	0.023717708	0.245002387	0.096806029	0.922880436	0.988874363	468.5271489	461.7730481	408.4692749	394.880671	409.287004	515.8420503
Rv1312	595.6947626	0.217236296	0.234932697	0.924674593	0.355135199	0.8695525	703.5562905	551.6972733	666.0834199	512.3032206	581.0501352	559.4782358
Rv1313c	246.6511646	0.303352424	0.310529001	0.976889191	0.328624014	0.864258109	311.5858653	226.0257551	278.5017784	168.5581761	210.0417718	285.1936411
Rv1314c	311.7328521	-0.071778104	0.276118247	-0.259954222	0.794899086	0.977454212	267.1829656	273.8233163	371.3357045	269.882473	348.4337804	339.738873
Rv1315	934.7176249	0.11882425	0.257242816	0.461914748	0.644142458	0.938674027	969.2081216	848.2041779	1103.563297	884.4569465	1042.35683	760.5163763
RVnc0021	747.1340267	-0.100228233	0.40786522	-0.245738611	0.805884581	0.977798907	748.7247575	684.5582906	728.7463201	508.5153964	535.9009692	1276.358427
Rvnr01	503610.7559	-1.697608667	0.594754424	-2.854301873	0.004313153	0.293127112	268810.5615	186331.9059	256902.805	370590.3015	308274.5788	1630754.383
Rvnr02	4002524.794	-0.483597356	0.35712026	-1.354158279	0.175685886	0.778704097	3210808.13	3109599.149	3693300.275	3485551.078	3478875.736	7037014.393
Rvnr03	15617.27051	-0.334911418	0.351131783	-0.953805477	0.340182117	0.86475361	11214.79445	13398.70955	16823.82826	16299.95441	11754.48719	24211.84922
Rv1316c	1702.905536	0.167547943	0.304378635	0.550458948	0.582004626	0.929054258	1516.588696	1527.091571	2362.62342	1441.267101	1934.543609	1435.318817
Rv1317c	2454.598254	0.486683672	0.356057048	1.366869931	0.171666078	0.778704097	2024.159774	2378.536262	4192.612188	1822.890388	2443.943981	1865.446931
Rv1318c	1655.307443	0.366675702	0.423656497	0.865502371	0.386763115	0.877997563	1257.061403	1286.48351	3050.754897	1098.469013	1746.094916	1492.980919
Rv1319c	921.0198927	0.194738458	0.403394983	0.482748834	0.629274085	0.936095666	742.6002196	634.3303451	1573.535048	805.8595947	1021.745255	748.0488947
Rv1320c	1673.704526	0.194129757	0.370255232	0.524313338	0.600060621	0.933392118	1770.757018	1124.457879	2463.580314	1163.80898	1852.097306	1667.525661
Rv1321	1027.587478	0.130898165	0.28803997	0.454444446	0.649508968	0.940429897	1008.252051	895.1916108	1320.562599	943.1682213	1181.730342	816.6200434
Rv1322	1311.730337	0.290677815	0.321456708	0.904251824	0.365861886	0.873337624	1365.006383	1787.952837	1177.830438	1050.174254	1560.590735	928.8273776
Rv1322A	7495.659529	-0.030698702	0.22764203	-0.134855156	0.892726396	0.986165537	7511.745726	8076.167573	6658.513351	6739.486176	7648.857607	8339.186741
Rv1323	5237.940241	0.327261224	0.227338219	1.43953456	0.149999125	0.75111044	6090.087368	5071.402248	6326.632065	4657.129832	4262.670164	5019.71977
Rv1324	2965.999498	0.31266912	0.252842724	1.236615056	0.216230028	0.819059424	3259.785294	3597.779135	3002.017086	2901.473323	2917.028719	2117.913433
Rv1325c	198.0436769	0.6291958	0.332725206	1.891037375	0.058619355	0.666062151	284.0254448	285.1651104	152.015554	160.9825277	158.0220807	148.0513437
Rv1326c	2814.730336	0.688274386	0.308078284	2.234089263	0.0254772	0.555571877	4009.275619	4042.539491	2368.42554	1867.397322	2383.090757	2217.653286
Rv1327c	4223.163092	0.524129196	0.286891215	1.826926614	0.067710804	0.674274973	5247.19784	6065.429493	3632.127359	3101.281049	3558.932078	3734.010733
Rv1328	1471.624462	0.333451925	0.311182502	1.071563865	0.283915971	0.852542624	1725.588551	1911.092317	1286.910301	1611.719189	1332.881898	961.5545167
Rv1329c	313.1445376	0.083432663	0.320124892	0.260625352	0.794381437	0.977454212	371.3001098	331.3424152	264.5766894	297.3441983	394.5644499	219.7393628
Rv1330c	242.3849668	0.419363086	0.312365052	1.34254163	0.179420442	0.781647333	315.4137015	309.4689551	207.7159097	245.2616158	215.9307935	160.5188253
Rv1331	365.0027241	-0.081466421	0.291889873	-0.279099855	0.780168194	0.974161298	382.7836183	330.5322871	349.287647	293.5563741	344.5077659	489.3486519
Rv1332	1058.433298	0.559589375	0.280603915	1.994232244	0.04612668	0.623497859	1419.361657	1189.268131	1174.349165	646.7709791	1032.541794	888.3080624
Rv1333	563.1773506	0.742867106	0.338767422	2.192852848	0.028317983	0.564500396	872.7466498	803.6471294	438.6403009	474.4249788	417.1390328	372.4660121
Rv1334	1519.861489	0.102362746	0.272958795	0.375011716	0.707651753	0.95474447	1724.057417	1689.92733	1305.477086	1228.201991	1391.772114	1779.732995
Rv1335	481.4823164	0.41620674	0.2647929	1.571819867	0.115992333	0.727856498	597.9080119	588.9631684	463.0092065	342.7980885	424.0095581	472.2058648
Rv1336	1592.4684	0.289779925	0.287466749	1.00804676	0.313432015	0.862797627	1952.962021	2065.016666	1237.012066	1473.463607	1448.699323	1377.656714
Rv1337	954.3197561	0.299240115	0.274196944	1.091332787	0.275126476	0.852542624	1263.951508	1108.255315	785.6070998	855.1013091	829.3705476	883.6327568
Rv1338	1140.434134	0.370339824	0.263787376	1.403933084	0.160338777	0.768030524	1433.907434	1448.50914	974.7562243	996.1977599	982.4851103	1006.749137
Rv1339	1744.416718	0.103572185	0.268909966	0.38515562	0.700122122	0.953547969	1864.156221	1570.838492	1986.646019	1403.388859	2069.009603	1572.461114
Rv1340	1215.425151	0.031927916	0.22738513	0.140413384	0.888333383	0.984539742	1275.435016	1149.571851	1262.541395	1169.490716	1363.30851	1072.203416
Rv1341	531.9946956	-0.036513645	0.281139229	-0.129877445	0.89666339	0.986165537	476.1828212	570.3302208	530.313803	501.8867041	683.1265102	430.1281144
Rv1342c	224.4481228	-0.330045157	0.344416096	-0.958274485	0.337924366	0.86475361	153.1134473	182.2788348	262.2558413	195.0729454	324.8776938	229.089974
Rv1343c	796.008655	-0.718908389	0.452330724	-1.58934238	0.111983116	0.722217905	503.7432417	456.102151	845.9491518	528.4014734	1556.66472	885.191192
Rv1344	480.8027024	-1.554706845	0.560065026	-2.775939885	0.005504238	0.305989144	185.2672713	116.6584543	431.6777565	374.047638	1170.933803	606.2312917
Rv1345	807.0068513	-0.586655604	0.426446811	-1.375682943	0.168919815	0.778704097	545.0838725	479.5958675	912.0933241	806.8065508	1485.996461	612.4650325
Rv1346	1175.915848	-0.861497763	0.44364101	-1.941880358	0.052151586	0.643483014	744.8969213	605.1657315	1155.78238	1164.755936	2449.833002	935.0611184
Rv1347c	714.0035618	-0.74605365	0.49207962	-1.516123853	0.129488038	0.748612011	416.4685768	294.8866483	890.0452667	674.2327044	1374.105049	634.2831253
Rv1348	1347.331416	-0.780685141	0.422191337	-1.849126384	0.064439565	0.6710035	777.8163125	648.9126518	1549.166142	2056.788531	1927.673084	1123.631777
Rv1349	614.6873973	-0.66146088	0.331460643	-1.995594027	0.04597813	0.623497859	435.6077577	354.0260036	640.5540902	827.6395838	849.0006198	581.2963286
Rv1350	605.6326455	-0.597127617	0.413260212	-1.444919203	0.148480582	0.749428206	466.2304471	304.6081861	676.5272366	604.157957	1057.079384	525.1926615
Rv1351	123.2083506	0.194234493	0.32076079	0.60554313	0.544818177	0.919113365	145.457775	131.240761	117.2028317	80.49126387	143.2995266	121.5579454
Rv1352	1245.40797	-0.343517127	0.235316508	-1.459808873	0.144342609	0.748612011	1056.482787	1027.2425	1210.322312	1223.467211	1577.276296	1377.656714
Rv1353c	223.7178923	-0.145330921	0.332714285	-0.436803972	0.662253518	0.943620115	217.4210952	234.1270367	185.6678522	163.8233959	319.9701758	221.297798
Rv1354c	655.0411032	-0.284824563	0.295030274	-0.965407919	0.334340537	0.86475361	519.0545865	690.2291877	561.645253	528.4014734	794.0364178	836.8797009
Rv1355c	424.2058757	-0.086256098	0.306175133	-0.281721435	0.778157117	0.972222458	403.4539337	377.51972	452.5653898	315.3363632	425.9725653	570.3872822
Rv1356c	674.7796256	-0.118411651	0.324753816	-0.364619736	0.71539528	0.958149023	763.270535	598.6847063	577.8911901	481.0536711	714.5346257	913.2430256
Rv1357c	478.6136462	0.115414947	0.286371966	0.4030246	0.686930128	0.949083181	581.0655326	374.2792074	537.2763474	425.1832644	424.0095581	529.8679671
Rv1358	808.7954696	-0.047789763	0.328845405	-0.145325925	0.884453547	0.984373571	941.6477011	757.4698246	685.8106292	541.658858	914.7613614	1011.424443
Rv1359	716.3152552	0.302794055	0.329833244	0.918021639	0.358607537	0.87227624	915.6184151	722.6343139	734.5484404	411.9258798	782.2583745	730.9061075
Rv1360	2012.870331	0.075311774	0.348563928	0.216063016	0.828938628	0.97781939	1841.954771	1482.534523	2873.210013	1932.737289	2408.609851	1538.17554
Rv1361c	1719.496986	0.155200959	0.497542136	0.311935307	0.755089689	0.968530152	1587.786449	917.8751992	2931.231217	1359.828881	2497.926679	1022.333489
Rv1362c	545.0966576	-0.244801832	0.354474158	-0.690605582	0.489813439	0.90892978	480.0106574	451.2413821	566.2869493	403.4032754	864.7046775	504.9330039
Rv1363c	743.8838821	-0.283891187	0.253738491	-1.118833748	0.263211071	0.847331665	625.4684324	571.140349	816.9385499	836.1621882	770.4803312	843.1134417
RVnc0015	436.3509884	-0.329056111	0.304313639	-1.081305825	0.279561097	0.852542624	386.6114545	362.9374133	409.629699	382.5702424	417.1390328	659.2180884
Rv1364c	1635.883173	-0.06864763	0.227225934	-0.302111772	0.762566859	0.970662422	1762.335779	1451.749653	1575.855896	1619.294838	1546.849684	1859.21319
Rv1365c	147.4171334	-0.71042843	0.28932326	-2.455483289	0.014069529	0.423701812	97.22703906	95.59512224	143.8925855	180.8686047	192.3747069	174.5447421
Rv1366	297.7714971	-0.206860321	0.276963595	-0.746886325	0.455132181	0.902651521	237.3258434	261.6713939	330.7208618	263.2537806	352.3597948	341.2973082
Rv1366A	174.6933621	0.082857546	0.251559739	0.329375225	0.741872091	0.968199338	170.7214938	197.6712697	170.5823392	153.4068794	187.4671889	168.3110013
Rv1367c	993.0679612	0.050415433	0.233883276	0.215558094	0.829332224	0.97781939	943.1788356	992.4069894	1096.600752	1121.195958	890.2237713	914.8014608
Rv1368	1363.737038	-0.211524562	0.303913722	-0.696002011	0.48642757	0.907541679	1036.578038	1041.014679	1715.106785	1541.644442	1308.344308	1539.733975
Rv1371	382.4684551	-0.182608579	0.329639913	-0.5539638	0.57960362	0.928049359	286.3221465	293.266392	496.6615047	484.8414953	369.0453561	364.6738362
Rv1372	458.3299915	-0.230575352	0.252097151	-0.914628947	0.360386457	0.873337624	422.5931147	417.2159996	424.715212	396.7745831	526.0859332	562.5951062
Rv1373	720.7948514	0.052919378	0.254101642	0.208260667	0.835025441	0.978508262	802.314464	688.6089314	710.1795348	569.1205833	767.5358204	787.0097746
Rv1374c	314.9224652	-0.647001209	0.400311857	-1.616242932	0.1060418	0.711000733	192.1573764	155.5446057	389.9024897	336.1693962	449.5286519	366.2322714
Rv1375	1247.789924	-1.067539404	0.419755047	-2.54324376	0.010982858	0.395097583	764.8016695	777.7230284	874.9597537	1265.133277	994.2631536	2809.858661
Rv1376	345.4375648	-0.283313548	0.233336954	-1.214182083	0.224678201	0.8253018	309.2891636	338.6335686	286.6247469	411.9258798	347.4522768	378.6997529
Rv1377c	383.36494	-0.166588216	0.296279537	-0.562267032	0.573934097	0.927832144	391.2048579	314.329724	379.458673	514.1971327	395.5459535	305.4532987
Rv1378c	869.8421736	-0.734596921	0.406801236	-1.805788318	0.070951411	0.68102393	716.5709335	716.1532887	526.8325307	1725.353915	876.4827208	657.6596532
Rv1379	260.9822436	-0.673359888	0.323819919	-2.07942702	0.037578119	0.615439154	182.9705696	172.5572969	249.4911765	334.2754841	397.5089607	229.089974
Rv1380	246.130696	-0.438288805	0.386834235	-1.13301452	0.257208156	0.842953283	149.2856112	206.5826794	272.699658	392.0398028	273.8395063	182.3369181
Rv1381	398.6772963	-0.830298913	0.334756131	-2.480309797	0.013126828	0.417923981	231.9668727	275.4435726	355.0897674	679.9144407	474.066242	375.5828825
Rv1382	96.61435555	-0.707167572	0.409443329	-1.727143958	0.084141813	0.688969425	70.43218578	69.6710213	81.22968536	167.6112201	131.5214833	59.2205375
Rv1383	295.128517	-0.643053495	0.373363663	-1.722324799	0.085010698	0.690405811	198.2819143	176.6079377	317.956197	474.4249788	357.2673128	246.2327612
Rv1384	2185.169048	-0.470406871	0.325904033	-1.443390764	0.148910424	0.749705432	1452.281048	1689.92733	2355.660875	2940.298521	2846.360459	1826.486051
Rv1385	195.9822184	-0.440588053	0.271334857	-1.623779778	0.104422817	0.709392187	149.2856112	170.9370406	179.8657319	264.2007367	227.7088367	183.8953533
Rv1386	345.1345531	-0.147372741	0.325505967	-0.452749737	0.650728961	0.940542131	218.9522297	362.1272851	401.5067305	342.7980885	319.9701758	425.4528089
Rv1387	5030.601008	-0.224743028	0.651639176	-0.344888761	0.730178	0.963883801	777.0507452	5133.782116	8008.086552	5253.71214	4018.275766	6992.69873
Rv1388	966.2594154	-0.182724293	0.313496157	-0.582859755	0.559987715	0.924026551	694.3694837	1001.318399	1021.173187	1285.96631	1021.745255	772.9838578
Rv1389	658.6160243	-0.199326749	0.428484771	-0.46518981	0.641795535	0.938674027	662.2156597	678.0772654	500.142777	868.3586937	926.5394047	316.362345
Rv1390	5178.078088	0.005956179	0.270802037	0.021994587	0.982452273	0.997368012	5100.208931	4994.440073	5470.239097	4352.209985	4521.787116	6629.583329
Rv1391	3198.997992	0.094970125	0.235694161	0.402937961	0.686993864	0.949083181	3461.129477	3432.512991	3018.263023	3377.792214	2601.966061	3302.324183
Rv1392	6761.799579	0.074459156	0.259920349	0.286469131	0.774518833	0.972222458	7105.229524	6128.61949	7574.087947	6605.965373	5341.342628	7815.552514
Rv1393c	660.1469502	-0.044747464	0.244106369	-0.183311334	0.854553742	0.980753997	610.9226549	608.4062441	729.9067441	634.4605505	602.6432145	774.542293
Rv1394c	712.5769527	-0.443457943	0.271712249	-1.632086685	0.102661226	0.708398358	543.552738	545.216248	722.9441997	803.0187266	692.9415463	967.7882575
Rv1395	361.5638882	-0.250934064	0.587786406	-0.42691369	0.669442194	0.944004481	339.1462859	237.3675493	413.1109712	152.4599233	216.9122971	810.3863026
Rv1396c	581.3451103	0.249963593	0.288219453	0.867268292	0.385795026	0.877997563	617.0471928	640.0012421	638.2332421	693.1718253	410.2685076	489.3486519
Rv1397c	3413.665906	-0.067384609	0.316556624	-0.212867475	0.831430333	0.978508262	2655.752744	3766.285791	3578.747852	2683.673433	3156.515599	4641.020017
Rv1398c	3754.492275	-0.610097064	0.41083827	-1.485005434	0.137542385	0.748612011	2931.356949	2847.600463	3136.626279	3197.870566	2892.491129	7521.008262
Rv1399c	187.0464563	-0.11325005	0.314819091	-0.359730568	0.71904863	0.959762353	153.1134473	230.0763959	155.4968263	226.3224949	153.1145626	204.1550108
Rv1400c	103.5851675	0.005523247	0.337153843	0.016381979	0.986929657	0.997828128	91.10250117	127.1901203	93.9943502	118.3695057	120.7249436	70.12958388
Rv1401	144.3234611	-0.039641649	0.265897239	-0.149086349	0.881485498	0.984373571	146.9889094	121.5192232	158.9780985	160.0355717	133.4844905	144.9344733
Rv1402	107.2870146	0.186672297	0.307004092	0.608044982	0.543157641	0.919113365	124.0218923	128.8103766	89.35265389	118.3695057	83.42780657	99.73985262
Rv1403c	364.6158121	-0.191619014	0.475516339	-0.40297041	0.686969993	0.949083181	361.3477357	420.4565122	237.8869357	265.1476927	221.8198151	681.0361812
Rv1404	2136.659129	-0.119456667	0.33264973	-0.359106459	0.71951545	0.959762353	1907.793554	2739.853419	1495.786635	2238.604092	1748.057923	2689.85915
Rv1405c	1321.247674	-0.511640021	0.530599117	-0.964268513	0.334911323	0.86475361	1196.581591	1527.091571	543.0784678	1142.028991	811.7034827	2707.001938
Rv1406	275.7287106	0.06436008	0.341877252	0.188254935	0.850676811	0.980753997	323.8349411	324.86139	197.272093	334.2754841	277.7655207	196.3628349
Rv1407	136.4641876	-0.137228973	0.323094786	-0.424732861	0.671031425	0.944004481	151.5823129	140.9622989	97.47562243	178.9746926	134.4659941	115.3242046
Rv1408	846.5088682	0.178892392	0.290547904	0.615707048	0.538087885	0.919113365	1043.468144	773.6723876	880.7618741	825.7456717	956.9660165	598.4391157
Rv1409	753.0146679	0.333563324	0.250666966	1.330703162	0.183286702	0.791501766	758.6771316	925.9764807	835.5053351	779.3448254	649.7553876	568.828847
Rv1410c	3840.966369	0.208665415	0.223182496	0.934954215	0.349811895	0.865647367	4134.063078	4194.843585	4026.671545	4099.372721	3377.353911	3213.493377
Rv1411c	4789.53518	0.026568351	0.247470369	0.107359727	0.914503603	0.987563808	4823.839158	4035.248338	5643.142284	4883.452327	5078.299661	4273.229311
Rv1412	299.9647993	0.084260826	0.243706205	0.345747562	0.729532437	0.963353807	268.7141001	355.6462599	301.7102599	293.5563741	285.6175495	294.5442523
Rv1413	124.8242774	-0.021610424	0.325635702	-0.066363803	0.947088188	0.99324113	115.6006527	143.3926834	113.7215595	145.831231	146.2440374	84.15550065
Rv1414	44.52664277	-0.122737508	0.465218753	-0.263827517	0.79191283	0.977454212	33.68495841	53.4684582	41.77526675	59.65823087	59.87172001	18.70122237
Rv1415	1669.82826	0.235130842	0.278597152	0.843981497	0.398679745	0.879687426	1845.01704	1780.661684	1789.373926	1357.934969	1246.50958	1999.472358
Rv1416	814.5588473	0.418449708	0.20955826	1.996818008	0.045844957	0.623497859	913.3217134	951.0904535	930.6601094	644.877067	716.4976329	730.9061075
Rv1417	262.1159944	0.411811119	0.257511257	1.59919657	0.109776932	0.717064988	355.9887651	288.405623	252.9724487	226.3224949	227.7088367	221.297798
Rv1418	365.5395086	0.209019844	0.236360593	0.88432611	0.376520197	0.876314171	389.6737235	398.5830521	387.5816416	295.4502862	383.7679102	338.1804378
Rv1419	2262.695272	-0.25483748	0.401055913	-0.635416339	0.525156914	0.916253331	1992.771517	1607.294259	2590.066539	1306.799343	3242.887916	2836.352059
Rv1420	1351.995061	0.329621404	0.246916054	1.334953308	0.181891629	0.788063951	1579.365209	1693.977971	1243.97461	1190.323749	1310.307315	1094.021508
Rv1421	642.8965934	0.132994151	0.220584529	0.602916946	0.546563942	0.919113365	699.7284543	716.9634168	599.9392476	606.9988252	594.7911856	638.9584309
Rv1422	445.2405706	0.454963788	0.337243422	1.349066454	0.177315622	0.778704097	562.691919	638.3809858	343.4855266	465.9023744	333.7112263	327.2713914
Rv1423	428.1530666	0.355765402	0.401082887	0.88701217	0.375072348	0.876314171	422.5931147	669.1658557	350.4480711	548.2875503	262.061463	316.362345
Rv1424c	255.6932976	-0.002791436	0.272557487	-0.01024164	0.991828496	0.998526942	254.1683226	291.6461357	219.3201505	210.2242421	268.9319882	289.8689467
Rv1425	811.8226668	0.257125436	0.283116883	0.908195348	0.363775021	0.873337624	775.5196108	1031.293141	843.6283036	672.3387923	619.3287758	928.8273776
Rv1426c	359.9706399	0.357583771	0.336490848	1.062684982	0.287924834	0.852542624	349.8642272	542.7858636	319.116621	312.495495	244.3943981	391.1672345
Rv1427c	580.9866589	0.289848606	0.325968739	0.88919142	0.373900213	0.876314171	517.523452	889.5207138	509.4261696	507.5684404	460.3251915	601.5559861
Rv1428c	293.4974786	0.27917726	0.294161813	0.94906017	0.34259001	0.86475361	274.838638	386.4311297	302.870684	214.9590223	256.1724413	325.7129562
Rv1429	320.2574269	-0.131580271	0.337933168	-0.389367732	0.697004138	0.951909146	279.4320414	329.7221589	306.3519562	248.1024839	274.8210099	483.1149112
Rv1430	1365.328829	-0.394937803	0.301231893	-1.31107566	0.189832203	0.798713231	1302.22987	1163.34403	1073.392271	1226.308079	2081.76915	1344.929575
Rv1431	519.4434203	-0.169459219	0.229224318	-0.739272432	0.459741586	0.902651521	509.1022124	524.9630442	432.8381805	570.0675394	573.1981063	506.4914391
Rv1432	152.9508666	0.436390372	0.310237522	1.406633117	0.159536208	0.768030524	227.3734693	165.2661435	134.6091929	144.884275	117.7804328	127.7916862
Rv1433	421.3742121	0.684146241	0.306867803	2.229449404	0.025784018	0.556976114	604.798117	578.4315024	373.6565526	268.9355169	326.840701	375.5828825
Rv1435c	289.2596384	0.631289523	0.336040716	1.878610222	0.060297734	0.666062151	340.6774203	455.2920229	258.7745691	289.7685499	188.4486925	202.5965756
Rv1436	4381.813703	0.362717799	0.267504529	1.355931429	0.175120987	0.778704097	3763.528536	5798.897331	5226.550041	3644.833819	3683.583036	4173.489458
Rv1437	1863.629593	0.337168317	0.298638065	1.129019893	0.258889442	0.843795729	1614.581302	2675.043166	1951.833297	1934.631201	1437.902784	1567.785808
Rv1438	975.7631259	0.310303298	0.283651523	1.093959571	0.27397271	0.852542624	879.636755	1386.939401	974.7562243	943.1682213	897.0942965	772.9838578
Rv1439c	155.4011214	-0.409834932	0.318096047	-1.288399952	0.197606775	0.80407623	127.8497285	113.4179416	158.9780985	127.8390661	192.3747069	211.9471868
Rv1440	363.4910644	-0.163925704	0.231362818	-0.70852225	0.478621	0.905826684	315.4137015	346.7348502	366.6940082	411.9258798	347.4522768	392.7256697
Rv1441c	81.48121289	-0.226583975	0.326882447	-0.693166542	0.488205042	0.907962842	72.72888749	75.34191838	77.74841313	117.4225496	67.72374886	77.92175986
Rv1442	870.0113055	0.094516858	0.244944906	0.385869865	0.699593049	0.953156288	905.666041	913.8245584	877.2806018	937.486485	907.8908362	677.9193108
Rv1443c	759.0106272	0.126583612	0.284389881	0.445105893	0.65624323	0.941545631	731.8822783	1021.571603	623.1477291	720.6335506	777.3508565	679.477746
Rv1444c	332.6396055	-0.380961633	0.237306778	-1.605355043	0.108415692	0.715476303	281.7287431	268.1524192	317.956197	360.7902533	418.1205364	349.0894842
Rv1445c	213.4957295	0.141433679	0.299085777	0.472886676	0.636294031	0.937464896	236.5602761	256.0004969	179.8657319	235.7920553	216.9122971	155.8435197
Rv1446c	375.0349092	-0.050331022	0.288597452	-0.174398707	0.861552131	0.983730543	375.127946	430.1780501	300.5498358	384.4641545	454.4361699	305.4532987
Rv1447c	1531.152656	0.051239935	0.309715258	0.165442075	0.868596039	0.98396808	1357.350711	1943.497443	1375.102531	1701.680014	1713.705297	1095.579944
Rv1448c	1873.248246	0.264586269	0.259852991	1.018215213	0.308575692	0.862797627	1780.709393	2264.308192	2088.763338	1413.805376	2015.026905	1676.876272
Rv1449c	3077.010445	-0.084301006	0.293977472	-0.286760087	0.774296026	0.972222458	2506.467133	3630.184261	2825.632626	3912.82238	3062.291253	2524.66502
Rv1450c	38.74616185	0.078211111	0.436252093	0.179279622	0.857718147	0.981563794	35.21609289	51.03807374	32.49187414	47.34780228	19.63007213	46.75305592
Rv1451	995.7255456	0.236170844	0.248130202	0.951802084	0.341197365	0.86475361	1165.958901	1199.799797	864.515937	945.0621334	868.6306919	930.3858128
Rv1452c	101.2855964	0.448919499	0.393378733	1.141189042	0.253791263	0.841132074	115.6006527	145.8230678	89.35265389	124.051242	54.96420197	77.92175986
Rv1453	720.4114882	-0.37985978	0.250041284	-1.519188247	0.128715119	0.748612011	581.0655326	554.9377859	742.671409	817.2230673	735.1462014	891.4249328
Rv1454c	397.6887745	-0.196470591	0.24816677	-0.791687747	0.428542769	0.89162476	382.7836183	345.1145939	385.2607934	481.0536711	439.7136158	352.2063546
Rv1455	72.42247676	-0.427161246	0.291737534	-1.464197084	0.143140107	0.748612011	58.18310999	60.7596116	67.30459644	93.7486485	84.40931017	70.12958388
Rv1456c	129.1841875	-0.082370028	0.264286296	-0.31166969	0.755291565	0.968530152	111.7728166	123.9496077	141.5717373	126.8921101	146.2440374	124.6748158
Rv1457c	145.4450226	-0.142473322	0.34243132	-0.416063934	0.677363221	0.945720775	125.5530268	152.3040931	138.0904651	153.4068794	205.1342538	98.18141743
Rv1458c	679.6298495	-0.629447196	0.345929854	-1.819580442	0.068822922	0.677416645	433.311056	554.1276577	615.0247606	930.8577927	1028.61578	515.8420503
Rv1459c	571.6849127	-0.276698986	0.289872169	-0.954555197	0.339802683	0.86475361	419.5308457	490.1275335	642.8749384	598.4762208	742.9982303	536.1017079
Rv1460	1418.820311	-0.783166964	0.441322176	-1.774592364	0.075965219	0.684413141	721.9299042	720.2039294	1687.256607	1145.816815	2062.139078	2175.575535
Rv1461	19648.82781	-0.295944323	0.519767643	-0.56937812	0.569099562	0.92590106	10543.39198	10812.78048	31565.85573	11718.58106	25255.0693	27997.28832
Rv1462	2452.000192	-0.280301543	0.353690491	-0.79250517	0.428066178	0.89162476	1601.566659	1828.459245	3214.374692	2151.484135	3003.401036	2912.715384
Rv1463	1455.805844	-0.182896655	0.379590063	-0.481826773	0.629929009	0.936095666	1111.603628	971.3436574	2008.694076	1121.195958	1882.523918	1639.473828
Rv1464	2177.573104	-0.26715597	0.316583589	-0.843871822	0.398741036	0.879687426	1649.031828	1601.623362	2679.419193	1946.94163	2504.797204	2683.62541
Rv1465	469.5064811	-0.147977974	0.393258858	-0.376286435	0.706703963	0.95474447	392.7359924	307.8486987	635.9123939	319.1241873	561.420063	599.9975509
Rv1466	671.9963304	-0.201171442	0.467202485	-0.43058727	0.666768499	0.943620115	548.1461415	408.3045899	919.0558686	350.3737368	800.906943	1005.190702
Rv1467c	1411.529713	-0.008056815	0.366200218	-0.022001122	0.982447061	0.997368012	1313.713378	989.9766049	1919.341423	969.6829906	1693.093722	1583.37016
Rv1468c	81.36728728	-0.198657835	0.319601262	-0.621580258	0.534217906	0.91806749	60.4798117	78.582431	89.35265389	106.0590771	80.48329575	73.24645427
Rv1469	709.0645921	0.038797675	0.277363923	0.139880035	0.888754776	0.984539742	649.9665839	618.127782	888.8848426	636.3544626	820.5370152	640.5168661
Rv1470	240.8260208	-0.047173617	0.298325556	-0.158127978	0.874355955	0.984373571	220.4833642	217.1143454	272.699658	178.9746926	268.9319882	286.7520763
Rv1471	1290.057314	-0.602615806	0.34125033	-1.765905417	0.077411718	0.684413141	1182.801381	722.6343139	1167.386621	1190.323749	1423.18023	2054.01759
Rv1472	4090.955382	-0.582047366	0.193202762	-3.012624463	0.002589992	0.249334112	3337.107585	3203.246723	3289.802257	4872.088854	4909.481041	4934.005835
Rv1473	1082.17931	-0.408796298	0.218258848	-1.872988432	0.061069982	0.666062151	920.2118185	937.3182749	932.9809575	1353.200189	1255.343113	1094.021508
Rv1473A	87.8222086	-0.508991086	0.30737286	-1.655940238	0.097733922	0.697895311	65.83878236	89.11409701	61.50247606	94.69560455	94.22434624	121.5579454
Rv1474c	320.9531193	0.433510851	0.26777493	1.618937407	0.105460731	0.711000733	379.7213494	419.6463841	307.5123803	277.4581213	309.1736361	232.2068444
Rv1475c	6666.651941	0.17034754	0.221101168	0.770450658	0.441032613	0.897064088	7186.379651	7692.166828	6299.942311	6568.087132	5717.258509	6536.077217
Rv1476	540.9506819	-0.015233211	0.277489722	-0.054896486	0.956220931	0.99324113	409.5784716	667.5455994	537.2763474	535.9771218	554.5495378	540.7770134
Rv1477	1627.924838	0.565722535	0.354547	1.595620708	0.110573501	0.720187475	1601.566659	2680.714064	1546.845294	1695.051321	971.6885706	1271.683121
Rv1478	341.1079702	0.599112528	0.466244579	1.284974784	0.198801096	0.805996341	336.8495841	622.1784227	273.8600821	421.3954402	157.0405771	235.3237148
Rv1479	4213.956429	0.211870032	0.211953209	0.999607568	0.317500459	0.862797627	4351.484173	4757.072524	4460.67015	4297.286534	3814.123016	3603.102176
Rv1480	821.8249473	0.395078572	0.376262594	1.05000757	0.293714632	0.854869464	1018.969992	1075.040061	707.8586867	1015.136881	671.348467	442.595596
Rv1481	1257.396965	0.382541309	0.3083054	1.240786925	0.214684473	0.818637294	1460.702288	1660.762717	1148.819836	1354.147145	1118.914112	801.0356914
Rv1482c	79.53690242	0.330106118	0.334417638	0.987107379	0.323590001	0.864258109	97.9926063	89.92422516	78.9088372	88.06691223	75.57577771	46.75305592
Rv1483	4720.040666	-0.079483873	0.267415688	-0.297229658	0.766291181	0.970963496	4261.912807	3816.513736	5693.040519	4673.228085	5435.566974	4439.981877
Rv1484	775.5939619	0.158780497	0.291943855	0.543873401	0.586528594	0.929054258	779.3474469	732.3558518	944.5851983	719.6865946	919.6688795	557.9198006
Rv1485	851.3147278	-0.01786966	0.266254565	-0.067114944	0.946490197	0.99324113	739.5379506	914.6346865	885.4035704	974.4177708	920.6503831	673.2440052
Rv1486c	1010.237124	0.141402182	0.295833316	0.477979236	0.632664984	0.936779255	1231.797684	993.2171175	955.029015	978.205595	1192.526882	710.6464499
Rv1487	332.8692079	-0.191666033	0.296350518	-0.646754506	0.51779084	0.915438895	414.171875	251.9498561	265.7371135	360.7902533	352.3597948	352.2063546
Rv1488	2380.253804	0.021783034	0.236093235	0.09226454	0.926487861	0.989386138	2560.822407	2122.535765	2511.157702	2572.879576	2034.656977	2479.470399
Rv1489	722.323733	-0.951983823	0.539864301	-1.763376134	0.077837072	0.684413141	540.4904691	452.8616384	483.8968399	448.8571656	1898.227975	509.6083095
Rv1489A	500.5772282	-1.267830178	0.555253058	-2.283337588	0.022410491	0.522509296	305.4613274	231.6966522	344.6459507	315.3363632	1418.272712	388.0503641
Rv1490	917.5359643	-0.468376719	0.448657522	-1.043951558	0.296507803	0.854869464	754.0837281	442.3299724	1114.007113	663.8161879	1569.424267	961.5545167
Rv1491c	2608.514828	-0.177503016	0.283155029	-0.626875733	0.530740695	0.916253331	2492.686923	2196.257427	2657.371135	3141.053203	3148.66357	2015.05671
Rv1492	757.7375209	0.223874003	0.358758614	0.624024051	0.53261179	0.916398751	1048.061547	894.3814827	505.9448974	825.7456717	539.8269837	732.4645427
Rv1493	1582.786063	0.276197629	0.314040401	0.879497121	0.379131793	0.876314171	2024.925341	1915.142957	1260.220547	1585.20442	1090.450507	1620.772605
Rv1494	125.1338663	0.476963752	0.276178707	1.727011314	0.084165632	0.688969425	144.6922077	169.3167843	123.0049521	111.7408134	106.9838931	95.06454703
Rv1495	176.3814091	0.256725193	0.265331832	0.967562734	0.333262797	0.86475361	195.9852126	216.3042173	163.6197948	180.8686047	147.225541	154.2850845
Rv1496	465.1254622	-0.031766063	0.315247731	-0.100765398	0.919736695	0.988874363	500.6809728	524.152916	355.0897674	610.7866493	380.8233994	419.2190681
Rv1497	3105.509108	0.176961476	0.290304503	0.609571928	0.542145412	0.919113365	3133.4667	3918.589884	2833.755595	3008.479357	2226.05018	3512.712935
Rv1498c	536.0061408	-0.057012293	0.258656458	-0.220417047	0.82554637	0.977798907	442.4978628	542.7858636	590.6558549	471.5841107	546.6975089	621.8156437
Rv1498A	165.9477811	-0.101952147	0.266755068	-0.382193852	0.702317582	0.954233217	132.4431319	172.5572969	175.2240356	155.3007915	174.707642	185.4537885
Rv1499	106.1230418	-0.387982107	0.287192765	-1.350946662	0.176712519	0.778704097	110.2416821	84.25332808	81.22968536	116.4755936	135.4474977	109.0904638
Rv1500	1329.197222	-0.200758538	0.331727241	-0.605191594	0.5450517	0.919113365	1058.013921	1122.837622	1529.438933	959.2664741	1532.12713	1773.499254
Rv1501	1333.463882	0.009337962	0.343193423	0.027209036	0.978293009	0.997368012	1151.413124	1528.711828	1332.16684	825.7456717	1443.791805	1718.954023
Rv1502	3800.793465	-0.024304706	0.290377178	-0.08370047	0.933294584	0.989976882	3778.83988	3776.817457	3749.330191	2742.384708	3904.421347	4852.967204
Rv1503c	908.3839643	-0.024978914	0.302395391	-0.082603487	0.934166828	0.989976882	841.3583931	793.1154634	1067.59015	685.5961769	1157.192752	905.4508496
Rv1505c	632.2908604	-0.401121502	0.356276982	-1.125869821	0.260220625	0.845342228	450.1535352	456.102151	729.9067441	593.7414405	990.3371391	573.5041526
Rv1506c	661.5982027	-0.183180994	0.394636702	-0.464176274	0.642521458	0.938674027	523.6479899	538.7352228	797.2113406	424.2363084	1037.449312	648.3090421
Rv1507c	1851.440188	-0.452445428	0.385950288	-1.172289391	0.241080889	0.831044778	1262.420373	1062.888139	2366.104692	1647.703519	2623.559141	2145.965267
Rv1507A	1367.017049	-0.431109897	0.341876938	-1.261009003	0.207305603	0.813368031	1046.530413	867.6472536	1579.337168	1172.331584	1887.431436	1648.824439
Rv1508c	1837.782541	-0.106487871	0.22771169	-0.467643411	0.640039616	0.938674027	1538.024579	1920.813855	1852.036826	1941.259893	2022.878933	1751.681162
Rv1508A	78.83944232	-0.648567527	0.432060417	-1.501103784	0.13332872	0.748612011	80.38455985	55.08871451	48.73781121	63.44605505	152.133059	73.24645427
Rv1509	509.7370221	-0.56445341	0.362575843	-1.556787142	0.119521031	0.732670621	373.5968115	452.0515103	408.4692749	398.6684952	902.0018145	523.6342263
Rv1510	408.9063168	-0.452691138	0.278024978	-1.628239091	0.103474199	0.709392187	323.8349411	394.5324113	317.956197	445.0693414	583.994646	388.0503641
Rv1511	833.3966769	0.030552949	0.230370162	0.132625462	0.894489595	0.986165537	768.6295056	828.7611022	930.6601094	870.2526058	869.6121955	732.4645427
Rv1512	445.8799795	0.196714033	0.266348943	0.738557589	0.460175685	0.902651521	383.5491856	551.6972733	494.3406566	461.1675942	415.1760256	369.3491418
Rv1513	773.4892045	0.106144431	0.280306144	0.378673223	0.70493054	0.95474447	666.8090632	943.7993001	796.0509165	708.323122	901.0203109	624.9325141
Rv1514c	140.6259455	-0.576216721	0.2884306	-1.997765571	0.045742082	0.623497859	97.9926063	122.3293513	119.5236799	187.497297	185.5041817	130.9085566
Rv1515c	369.6358119	-0.71303554	0.254255454	-2.804406072	0.005040937	0.3021204	279.4320414	246.278959	315.6353488	530.2953855	426.9540689	419.2190681
Rv1516c	339.4955127	-0.605474994	0.308114262	-1.965098887	0.049402793	0.631044742	254.1683226	243.8485745	310.9936525	545.4466822	347.4522768	335.0635674
Rv1517	420.283282	-0.668704537	0.341252956	-1.95955676	0.05004762	0.635857527	290.1499827	326.4816463	356.2501915	446.9632535	363.1563345	738.6982835
Rv1518	254.536654	-0.294499096	0.26709714	-1.102591724	0.270204506	0.852255635	214.3588263	220.3548581	250.6516005	228.216407	281.6915351	331.946697
Rv1519	119.4510857	-0.072155597	1.803671041	-0.040004854	0.968089257	0.994777205	94.16477011	59.13935529	196.1116689	208.33033	0	158.9603901
Rv1520	653.6593004	-0.009338974	0.448262463	-0.020833718	0.983378301	0.997368012	587.1900705	516.8617626	850.5908481	882.5630344	291.5065712	793.2435154
Rv1521	4410.473312	0.085610303	0.197093376	0.434364185	0.664024002	0.943620115	4542.110415	4624.211506	4457.188878	4389.141271	4058.517414	4391.670386
Rv1522c	3074.970515	-0.035581327	0.256833917	-0.13853827	0.889815026	0.985161264	3324.092942	2672.612782	3113.417797	3091.811489	2571.539449	3676.34863
Rv1523	228.6739742	0.146753265	0.261493266	0.561212404	0.574652748	0.927832144	205.1720194	279.4942133	235.5660875	199.8077256	212.004779	239.9990204
Rv1524	232.8160105	0.065819274	0.298177041	0.220738908	0.825295734	0.977798907	189.8606747	276.2537007	249.4911765	249.996396	255.1909377	176.1031773
Rv1525	387.0904138	-0.291297152	0.346696251	-0.840208542	0.40079147	0.880784711	307.7580291	362.9374133	372.4961286	329.5407038	324.8776938	624.9325141
Rv1526c	579.5671568	-0.373204187	0.333435091	-1.119270878	0.263024596	0.847331665	470.0582833	589.7732965	453.7258139	468.7432425	584.9761496	910.1261552
Rv1527c	2329.253997	-0.073367706	0.356089144	-0.206037468	0.836761644	0.978508262	2256.126647	2635.346887	1917.020574	2213.036278	1548.812691	3405.180906
Rv1528c	305.6933591	-0.800765232	0.595107936	-1.345579825	0.178438062	0.779087422	222.0144986	221.9751144	223.9618468	143.9373189	196.3007213	825.9706545
Rv1529	1339.503016	0.002568179	0.415162357	0.006185963	0.995064347	0.99878744	1611.519033	1240.306205	1168.547045	803.9656826	1043.338334	2169.341795
Rv1530	663.804104	0.335987755	0.43102143	0.779515196	0.435676289	0.895166223	776.285178	552.5074014	892.3661148	299.2381104	566.3275811	896.1002384
Rv1531	477.8985868	-0.102052778	0.326241761	-0.312813349	0.754422473	0.968530152	477.7139557	401.8235647	502.4636251	331.4346159	502.5298466	651.4259125
Rv1532c	454.5495391	-0.555309715	0.263983946	-2.103573812	0.03541564	0.614686264	430.248787	301.3676735	372.4961286	473.4780228	583.994646	565.7119766
Rv1533	1360.234865	-0.940233706	0.337050943	-2.789589302	0.005277494	0.3021204	1004.424215	608.4062441	1183.632558	1434.638409	1882.523918	2047.783849
Rv1534	706.2441397	-0.567013178	0.347280128	-1.632725664	0.102526707	0.708398358	548.1461415	372.6589511	787.927948	743.3604957	995.2446572	790.126645
Rv1535	661.3532798	-0.066798956	0.459995273	-0.145216614	0.884539849	0.984373571	594.8457429	302.9879298	1040.900397	499.992792	815.6294971	713.7633203
Rv1536	4007.625737	0.129702916	0.314640683	0.41222551	0.680174141	0.947356306	4003.151081	3208.107492	5351.875841	2921.3594	4344.134963	4217.125644
Rv1537	189.9239371	0.2280448	0.260966364	0.873847479	0.38220132	0.876314171	197.5163471	217.9244736	199.5929412	154.3538354	208.0787646	162.0772605
Rv1538c	170.5598888	-0.053589373	0.313242443	-0.171079539	0.864161224	0.983802813	140.8643716	217.9244736	142.7321614	189.3912091	142.318023	190.1290941
Rv1539	1536.34708	0.247950104	0.234712439	1.0563995	0.290785734	0.853365001	1867.984058	1710.990663	1423.840342	1360.775837	1331.900394	1522.591188
Rv1540	911.3343886	0.610332709	0.287943553	2.119626235	0.034037578	0.610665097	1269.310478	1214.382104	820.4198221	757.5648364	796.9809286	609.3481621
Rv1541c	487.6670842	0.546265804	0.259206963	2.107450345	0.035078562	0.612633108	613.9849238	647.2923955	475.7738714	407.1910996	435.7876014	345.9726138
Rv1542c	155.5411325	0.256148332	0.27000738	0.948671597	0.342787664	0.86475361	157.7068508	152.3040931	198.4325171	125.9451541	157.0405771	141.817603
Rv1543	3316.347011	0.299380408	0.268426488	1.115316194	0.264714948	0.848365456	3479.503091	4584.515227	2912.664432	2833.292488	2949.418338	3138.688487
Rv1544	938.8746808	0.43740601	0.332049066	1.317293301	0.18774033	0.798713231	1071.028564	1450.939525	718.3025034	899.6082432	792.0734106	701.2958388
Rv1545	190.8873173	0.010013669	0.283797291	0.035284582	0.971852817	0.995938901	206.7031539	204.9624231	163.6197948	216.8529344	205.1342538	148.0513437
Rv1546	353.1909634	-0.123243312	0.246934681	-0.499092764	0.617714035	0.934824223	326.1316428	355.6462599	331.8812859	304.9198467	398.4904643	402.0762809
Rv1547	5856.043542	0.143125355	0.296434717	0.482822512	0.629221765	0.936095666	6174.299764	6789.684064	5476.041217	6777.364418	5982.264483	3936.607308
Rv1548c	1438.401227	-0.18655202	0.22545502	-0.827446734	0.407983901	0.884678754	1326.728021	1456.610422	1252.097579	1366.457574	1536.053144	1692.460624
Rv1550	240.293557	-0.170651225	0.395653213	-0.431315152	0.666239235	0.943620115	207.4687211	263.2916502	207.7159097	385.4111105	147.225541	230.6484092
Rv1551	138.7282168	-0.262737002	0.347407399	-0.756279236	0.449481795	0.900282428	133.2086992	147.4433241	96.31519835	152.4599233	105.0208859	197.9212701
Rv1552	112.3181304	-0.479589341	0.381431344	-1.257341193	0.208630114	0.813368031	88.04023222	108.5571727	83.55053351	115.5286376	83.42780657	194.8043997
Rv1553	37.58304532	-0.445956036	0.432276549	-1.03164522	0.302238348	0.857377659	35.21609289	26.7342291	32.49187414	35.98432973	26.50059738	68.57114868
Rv1554	15.14906419	-1.803221075	0.594736331	-3.031967245	0.002429656	0.249334112	3.062268947	8.911409701	8.122968536	15.15129673	16.68556131	38.96087993
Rv1555	44.74927339	-1.097255685	0.441733293	-2.48397778	0.012992391	0.417923981	27.56042052	25.92410095	31.33145007	39.77215391	44.1676623	99.73985262
Rv1556	273.0272496	-0.470290116	0.31243247	-1.505253651	0.132258876	0.748612011	210.5309901	189.5699882	287.785171	269.882473	401.4349751	278.9599003
Rv1557	294.169279	-0.835103591	0.346121137	-2.412749471	0.015832698	0.446368999	202.1097505	196.8611416	234.4056635	237.6859674	382.7864066	511.1667447
Rv1558	223.2073619	0.187622226	0.267336112	0.701821481	0.482790501	0.906542055	254.9338898	209.823192	249.4911765	212.1181542	241.4498872	171.4278717
Rv1559	1369.989023	0.163077905	0.296899032	0.549270586	0.58281977	0.929054258	1423.189493	1474.433241	1444.727975	1704.520882	948.132484	1224.930065
Rv1560	54.07390274	0.359484199	0.317238869	1.133165679	0.257144684	0.842953283	55.88640828	64.00012421	62.66290013	39.77215391	56.92720919	45.19462072
Rv1561	120.9923672	0.022765189	0.344851734	0.066014425	0.947366341	0.99324113	133.9742664	117.4685824	114.8819836	92.80169246	171.7631312	95.06454703
Rv1562c	528.4806746	0.511625433	0.416491503	1.228417457	0.219290298	0.823267172	669.1057649	704.8114945	488.5385362	210.2242421	523.1414224	575.0625878
Rv1563c	337.2666429	0.689269302	0.352229738	1.956874242	0.050362256	0.635857527	447.0912662	483.6465083	316.7957729	165.717308	284.6360459	325.7129562
Rv1564c	1885.927363	0.1858506	0.198452939	0.936497094	0.349017308	0.865647367	1944.540781	2018.839361	2058.592312	1721.566091	1826.578212	1745.447421
Rv1565c	1734.160904	0.384443006	0.239196934	1.607223803	0.108005282	0.715476303	1817.45662	2343.700751	1730.192298	1512.288805	1530.164123	1471.162826
Rv1566c	765.044725	0.839996394	0.288687746	2.909705747	0.003617692	0.287653444	863.559843	1282.432869	798.3717646	569.1205833	498.6038322	578.1794582
Rv1567c	266.1000983	-0.447048724	0.341017073	-1.310927692	0.189882194	0.798713231	188.3295402	166.8863998	321.4374692	267.0416048	347.4522768	305.4532987
Rv1568	203.2160862	0.030724302	0.275282526	0.111610069	0.911132588	0.986905841	208.9998556	190.3801163	218.1597264	217.7998905	229.671844	154.2850845
Rv1569	72.17297658	-0.046330614	0.382821758	-0.121023984	0.903672038	0.986165537	64.30764788	77.77230284	71.94629274	109.8469013	60.85322361	48.31149112
Rv1570	44.86631581	0.102931345	0.439143586	0.234391093	0.814681372	0.977798907	39.04392907	58.32922713	42.93569083	67.23387923	38.27864066	23.37652796
Rv1571	33.17459573	0.079732652	0.4741424	0.168161826	0.866455972	0.98396808	37.5127946	42.12666404	23.20848153	50.18867041	30.42661181	15.58435197
Rv1573	13.21811311	-7.326225817	3.910662674	-1.873397536	0.06101351	0.666062151	0	0	0	32.19650555	47.11217312	0
Rv1574	13.14326006	-7.318068806	3.910684759	-1.871301129	0.061303354	0.666062151	0	0	0	44.50693414	34.35262623	0
Rv1575	10.00401369	-6.924652395	3.882683473	-1.783470747	0.074509706	0.684413141	0	0	0	22.72694509	37.29713705	0
Rv1576c	158.3436329	-10.907653	3.907090536	-2.791758446	0.005242247	0.3021204	0	0	0	592.7944845	357.2673128	0
Rv1577c	185.0261219	-11.13230294	3.907043552	-2.849290721	0.004381682	0.293127112	0	0	0	535.9771218	574.1796099	0
Rv1578c	20.20852086	-7.938313251	3.909315598	-2.03061458	0.042294108	0.623497859	0	0	0	66.28692319	54.96420197	0
Rv1579c	37.12469331	-8.81539879	3.908153877	-2.255642707	0.024093016	0.537260653	0	0	0	162.8764398	59.87172001	0
Rv1580c	79.48850242	-9.913522098	3.907413701	-2.537105835	0.011177316	0.395097583	0	0	0	244.3146597	232.6163548	0
Rv1581c	142.9978947	-10.7606028	3.907125498	-2.754097047	0.005885431	0.318216405	0	0	0	614.5744735	243.4128945	0
Rv1582c	289.8794303	-11.77998725	3.906942691	-3.015142064	0.002568589	0.249334112	0	0	0	1343.730629	395.5459535	0
Rv1583c	19.62564223	-7.89612963	3.909391248	-2.019784956	0.043405698	0.623497859	0	0	0	81.43821991	36.31563345	0
Rv1584c	117.8067087	-10.48105654	3.907202638	-2.682496279	0.007307496	0.340794386	0	0	0	426.1302205	280.7100315	0
Rv1585c	291.1945996	-11.78651684	3.906941887	-3.016813964	0.002554465	0.249334112	0	0	0	1154.339419	592.8281784	0
Rv1586c	350.7727407	-11.09280812	3.2952809	-3.366270874	0.000761918	0.179106927	0	0.810128155	0	1655.279168	448.5471483	0
Rv1587c	19.02319201	0.182746454	1.369799733	0.133411074	0.893868288	0.986165537	20.67031539	25.92410095	13.92508892	25.56781323	0	28.05183355
Rv1588c	42.05240129	-0.594586661	0.43758037	-1.358805609	0.174208196	0.778704097	45.9340342	31.59499803	23.20848153	57.76431878	65.76074165	28.05183355
Rv1589	652.650172	-0.233912421	0.318555105	-0.734291862	0.462770877	0.902651521	406.5162027	716.1532887	677.6876607	832.374364	637.9773443	645.1921717
Rv1590	164.7081927	-0.152251471	0.355711973	-0.428018967	0.668637312	0.943620115	117.1317872	178.228194	174.0636115	223.4816267	181.5781672	113.7657694
Rv1591	1361.622397	-0.184194547	0.423887004	-0.434536906	0.663898601	0.943620115	925.5707892	1124.457879	1775.448837	963.0542983	2246.661756	1134.540824
Rv1592c	3586.01089	0.034446194	0.432723004	0.079603335	0.936552743	0.989976882	2694.796673	2963.44879	5228.870889	2035.008542	5232.395727	3361.54472
Rv1593c	1180.5747	0.266610812	0.281107409	0.948430398	0.34291039	0.86475361	1620.70584	1249.217614	996.8042817	1021.765573	1008.985708	1185.969185
Rv1594	9226.880495	0.257310579	0.281765308	0.913208872	0.361132699	0.873337624	7321.885052	11887.82054	10933.51565	8052.914211	9220.244881	7944.902636
Rv1595	7914.705463	0.126838515	0.341034859	0.371922435	0.7099506	0.95474447	6164.34739	10735.00818	7888.562872	10081.29406	6463.20125	6155.819029
Rv1596	1960.666289	0.199462475	0.293633771	0.679289968	0.496954151	0.912412734	1764.632481	2530.840355	1993.608563	2197.884982	1869.764371	1407.266983
Rv1597	648.7740218	-0.044568265	0.312525161	-0.142606966	0.886600596	0.984539742	591.783474	658.6341897	667.243844	663.8161879	860.7786631	450.387772
Rv1598c	294.8676527	-0.271053261	0.274901893	-0.985999981	0.324133122	0.864258109	252.6371881	243.8485745	305.1915321	253.7842202	355.3043056	358.4400954
Rv1599	1523.173728	0.513748247	0.398701762	1.288552739	0.197553623	0.80407623	2149.712801	2197.877683	1026.975308	1721.566091	970.707067	1072.203416
Rv1600	1493.038219	0.560602767	0.294823104	1.901488589	0.057238046	0.666062151	2100.716497	2000.206414	1237.012066	1290.70109	1140.507191	1189.086056
Rv1601	1532.586645	0.497365847	0.301437815	1.649978281	0.098947378	0.699209829	2194.1157	1941.877187	1246.295458	1400.547991	1256.324617	1156.358916
Rv1602	595.0127091	0.56378033	0.32609104	1.728904693	0.083826154	0.688969425	927.8674909	740.4571333	460.6883584	501.8867041	488.7887961	450.387772
Rv1603	533.9060908	0.65418283	0.33709336	1.940657712	0.052299809	0.643483014	894.9480997	643.2417548	420.0735157	426.1302205	420.0835437	398.9594105
Rv1604	1031.235086	0.741430906	0.354788637	2.089781994	0.036637388	0.615087576	1679.654517	1395.85081	796.0509165	942.2212653	698.830568	674.8024404
Rv1605	511.3188846	0.645898893	0.367449264	1.757790687	0.078783131	0.684413141	809.9701364	691.0393159	370.1752804	480.1067151	323.8961902	392.7256697
Rv1606	225.972881	0.562427909	0.29796135	1.88758679	0.059081445	0.666062151	323.8349411	280.3043415	203.0742134	189.3912091	155.0775699	204.1550108
Rv1607	1080.121781	-0.000560889	0.222099252	-0.0025254	0.997985024	0.999138367	1036.578038	1051.546345	1152.301108	999.9855841	1210.193947	1030.125665
Rv1608c	316.2963452	-0.003122704	0.305680765	-0.010215574	0.991849293	0.998526942	238.0914106	327.2917745	382.9399452	255.6781323	368.0638525	325.7129562
Rv1609	1394.371116	0.129815264	0.2681037	0.484197958	0.628245386	0.936095666	1475.248065	1549.77516	1347.252353	1625.92353	1326.992876	1041.034712
Rv1610	298.0031134	0.160703299	0.35742787	0.449610432	0.652991365	0.940542131	297.8056551	400.2033084	246.0099042	394.880671	216.9122971	232.2068444
Rv1611	1686.964722	0.21522544	0.241364463	0.8917031	0.372552091	0.876134978	1519.650965	2028.560899	1890.330821	1552.060959	1698.982743	1432.201946
Rv1612	2723.623783	0.220500805	0.232451677	0.948587714	0.342830342	0.86475361	2570.009214	3399.297737	2824.472202	2597.500433	2363.460685	2587.002427
Rv1613	3509.574577	0.330122178	0.276465504	1.194080897	0.232446325	0.8253018	3308.01603	4838.085339	3582.229124	3653.356424	2752.136113	2923.62443
Rv1614	3107.181052	0.263462411	0.264701839	0.995317645	0.319581799	0.864258109	3073.752455	4160.008074	2937.033338	3116.432346	2901.324661	2454.535436
Rv1615	536.4896381	0.316953383	0.263341878	1.203581389	0.228751416	0.8253018	675.2303028	614.0771412	496.6615047	491.4701876	537.8639765	403.6347161
Rv1616	545.7565449	0.298031787	0.260775754	1.14286617	0.25309416	0.841031085	612.4537894	572.7606053	621.987305	494.3110558	584.9761496	388.0503641
Rv1617	1316.835399	0.062504877	0.2654767	0.23544393	0.813864193	0.977798907	1331.321425	1433.926834	1271.824788	1600.355717	1220.990487	1042.593147
Rv1618	1552.631399	-0.226642352	0.243194517	-0.931938576	0.35136827	0.866783278	1320.603483	1542.484006	1430.802886	1918.532948	1703.890261	1399.474807
Rv1619	498.9695689	0.295520393	0.287656673	1.027337171	0.304261725	0.859642826	626.9995668	503.089584	518.7095622	331.4346159	513.3263863	500.2576983
Rv1620c	317.4651026	0.153237756	0.281132783	0.545072526	0.585703638	0.929054258	421.0619802	277.0638289	304.031108	269.882473	310.1551397	322.5960858
Rv1621c	367.066185	0.208276626	0.373645365	0.557417929	0.577241918	0.927832144	571.8787258	307.0385706	301.7102599	445.0693414	291.5065712	285.1936411
Rv1622c	736.5716265	0.183850819	0.302417537	0.607937031	0.543229238	0.919113365	987.5817353	625.4189354	736.8692886	794.4961222	545.7160053	729.3476723
Rv1623c	4295.479938	0.081907624	0.321380562	0.254861784	0.798829853	0.977454212	4870.53876	3430.082607	4950.36911	3536.88083	3379.316918	5605.691405
Rv1624c	399.6208533	-0.113495713	0.300243579	-0.378012122	0.705421589	0.95474447	338.3807186	358.8867725	453.7258139	338.0633082	371.0083633	537.6601431
Rv1625c	1006.777705	0.242592869	0.288597009	0.840593842	0.40057551	0.880784711	1260.123672	1108.255315	903.9703556	993.3568917	702.7565824	1072.203416
Rv1626	2470.362222	0.000792547	0.197881309	0.004005165	0.99680435	0.999138367	2506.467133	2352.612161	2554.093392	2431.783125	2474.370592	2502.846927
Rv1627c	1248.934484	0.291739761	0.355671359	0.820250925	0.412073076	0.885385102	1750.85227	1348.863377	1023.494035	1296.382826	732.2016906	1341.812705
Rv1628c	698.6058366	0.229083906	0.292311829	0.783697009	0.433217918	0.891972417	975.3326595	695.9000848	589.4954309	656.2405395	570.2535955	704.4127092
Rv1629	1746.56477	0.15750987	0.309778755	0.508459239	0.611131318	0.9348044	1861.85952	2222.991656	1441.246703	1958.305102	1771.61401	1223.37163
Rv1630	14208.78438	-0.012800533	0.255325416	-0.050134189	0.960015455	0.99324113	11809.64019	14374.91398	16254.06004	16432.52826	13695.90133	12685.66251
Rv1631	3403.443581	0.257281243	0.359138349	0.71638477	0.473753797	0.904287793	3122.748758	4779.756112	3216.69554	4388.194315	2697.171911	2216.094851
Rv1632c	342.702955	0.157947528	0.310406568	0.508840804	0.610863816	0.9348044	368.2378408	422.0767685	294.7477154	405.2971875	325.8591974	239.9990204
Rv1633	2961.445251	0.277628169	0.301600974	0.920514829	0.357303787	0.871370055	3656.349122	3590.487981	2490.270068	3221.544467	2748.210099	2061.809766
Rv1634	679.574523	0.568963734	0.323974323	1.756200089	0.079054249	0.684413141	959.2557476	897.6219953	579.0516142	690.3309572	505.4743574	445.7124664
Rv1635c	1401.111267	0.256343017	0.237435524	1.079632115	0.280306034	0.852542624	1580.130777	1656.712076	1339.129384	1222.520255	1448.699323	1159.475787
Rv1636	814.5425367	-0.547035884	0.3205242	-1.706691367	0.087879433	0.697895311	486.9007625	657.0139334	842.4678795	745.2544078	1113.02509	1042.593147
Rv1637c	1120.698517	-0.225082486	0.326786597	-0.688775144	0.49096478	0.909100796	933.2264615	1149.571851	1018.852339	1479.145343	1375.086553	768.3085522
Rv1638	2499.69081	0.092750614	0.262780419	0.352958621	0.724119462	0.960934228	2746.855245	2824.916875	2168.832599	2781.209906	2494.000665	1982.329571
Rv1638A	195.8976173	-0.093512161	0.434101765	-0.215415298	0.829443544	0.97781939	165.3625231	136.9116581	266.8975376	112.6877694	292.4880748	201.0381404
Rv1639c	799.1917519	-0.042828132	0.366029369	-0.117007364	0.906854218	0.986165537	837.5305569	512.0009937	1013.050219	600.3701328	1056.097881	776.1007282
Rv1640c	2322.519021	-0.010025986	0.24341099	-0.041189538	0.967144794	0.994611907	2378.617404	1908.661932	2656.210711	2318.148399	2187.771539	2485.70414
Rv1641	14181.21119	-0.315650872	0.364136296	-0.866848145	0.386025219	0.877997563	11314.31819	9320.524419	17272.91238	13584.08447	12145.12563	21450.30206
Rv1642	4466.122637	0.280261615	0.269021093	1.041783052	0.297512273	0.8558899	4395.121506	5022.794559	5278.769124	5074.737448	3409.74353	3615.569658
Rv1643	6978.836804	0.13117432	0.290479522	0.451578545	0.651572629	0.940542131	6021.951884	7068.368149	8798.335348	8249.881068	5475.808622	6258.675752
Rv1644	1369.155041	0.279022695	0.32572466	0.85662134	0.391654188	0.878141566	1594.676554	1401.521707	1508.551299	1730.088695	1112.043586	868.0484049
Rv1645c	1784.097346	-0.011240117	0.35044995	-0.032073387	0.974413527	0.99670419	1698.793698	1546.534647	2085.282065	1111.726397	1856.02332	2406.223945
Rv1646	528.179206	-0.251557254	0.287359606	-0.875409238	0.381351275	0.876314171	511.3989141	516.8617626	417.7526675	678.9674846	426.9540689	617.1403381
Rv1647	395.0492537	-0.248264487	0.30173249	-0.822796667	0.410623633	0.884678754	364.4100047	307.0385706	413.1109712	379.7293742	558.4755522	347.531049
Rv1648	664.6341493	-0.197233748	0.248260455	-0.794463012	0.426925934	0.89162476	596.3768774	549.2668888	713.6608071	752.8300562	761.6467988	614.0234677
Rv1649	1192.071913	-0.047783115	0.318359755	-0.150091568	0.880692372	0.984373571	1233.328818	1070.179292	1214.964008	1389.184519	1462.440374	782.334469
Rv1650	968.1497771	-0.006112396	0.299360373	-0.020418186	0.983709776	0.997368012	922.5085202	1066.128651	910.9329001	1161.915068	1075.727953	671.68557
Rv1651c	572.3187799	-0.160765743	0.26984818	-0.595763674	0.551333114	0.919445659	649.9665839	509.5706092	460.6883584	631.6196824	510.3818755	671.68557
Rv1652	346.1341561	-0.473441092	0.465698171	-1.01662648	0.309331152	0.862797627	433.311056	262.4815221	172.9031874	528.4014734	209.0602682	470.6474296
Rv1653	416.7392815	-0.193875844	0.431229048	-0.449589018	0.653006808	0.940542131	568.0508896	389.6716424	207.7159097	549.2345064	296.4140892	489.3486519
Rv1654	232.4771511	0.081819196	0.402872937	0.203089332	0.83906521	0.978508262	356.7543323	220.3548581	139.2508892	264.2007367	172.7446348	241.5574556
Rv1655	479.4534317	-0.094876141	0.440349361	-0.21545652	0.829411408	0.97781939	682.8859751	454.4818947	252.9724487	648.6648912	314.0811541	523.6342263
Rv1656	195.9942266	-0.31131215	0.288118332	-1.080501012	0.279919137	0.852542624	225.0767676	153.9243494	145.0530096	222.5346707	208.0787646	221.297798
Rv1657	35.91214277	-0.051761489	0.484404406	-0.106855942	0.914903266	0.987615305	55.88640828	30.78486987	18.56678522	48.29475832	24.53759017	37.40244473
Rv1658	1061.556159	-0.020281469	0.376960928	-0.053802576	0.957092457	0.99324113	1371.896488	1083.141343	705.5378385	964.0012543	770.4803312	1474.279697
Rv1659	268.9273318	0.019126285	0.330495576	0.05787153	0.953850961	0.99324113	363.6444374	266.5321629	181.0261559	284.0868137	242.4313908	275.8430299
Rv1660	514.8986694	-0.084540472	0.282473163	-0.299286739	0.764721272	0.970662422	585.6589361	451.2413821	461.8487825	604.157957	408.3055004	578.1794582
Rv1661	1518.276508	-0.051973617	0.408651908	-0.127183101	0.89879548	0.986165537	1777.647124	1693.977971	1000.285554	1982.925959	847.0376126	1807.784829
Rv1662	1154.013573	-0.571823324	0.595173691	-0.960767139	0.336669265	0.86475361	1120.790435	968.9132729	693.9335978	997.1447159	400.4534715	2742.845947
Rv1663	1495.362488	-0.585217169	0.575872008	-1.016227843	0.3095209	0.862797627	1240.218923	1184.407362	1162.744925	847.5256607	778.3323601	3758.945696
Rv1664	1565.253111	0.024288076	0.404540488	0.060038679	0.952124829	0.99324113	1890.951075	1541.673878	1300.83539	1025.553397	1148.35922	2484.145704
Rv1665	336.6789081	-0.012191653	0.353303524	-0.03450759	0.97247239	0.995938901	354.4576306	373.4690793	276.1809302	316.2833192	222.8013187	476.8811704
Rv1666c	211.2732333	0.028615554	0.236071887	0.121215424	0.903520407	0.986165537	205.9375867	233.3169085	200.7533652	218.7468465	203.1712466	205.713446
Rv1667c	278.1185573	-0.136971323	0.267302143	-0.512421342	0.608356157	0.9348044	261.0584277	247.0890872	287.785171	356.0554731	268.9319882	247.7911964
Rv1669	140.372688	-0.572846209	0.384709123	-1.489037233	0.136477564	0.748612011	112.5383838	119.0888387	105.598591	113.6347255	129.5584761	261.8171131
Rv1670	39.19214131	-0.326440236	0.377637839	-0.864426712	0.387353524	0.877997563	37.5127946	26.7342291	39.4544186	37.87824182	34.35262623	59.2205375
Rv1671	206.3319177	0.142260378	0.510753478	0.278530415	0.780605221	0.974398737	169.1903593	333.7727997	145.0530096	108.8999452	141.3365194	339.738873
Rv1672c	417.4962301	0.275471747	0.387261265	0.711333076	0.476877859	0.905826684	524.4135571	580.0517587	265.7371135	360.7902533	284.6360459	489.3486519
Rv1673c	211.1094144	-0.059559222	0.369960432	-0.160988088	0.872102783	0.984373571	199.8130488	206.5826794	212.357606	163.8233959	152.133059	331.946697
Rv1674c	128.816961	-0.287905158	0.453397872	-0.634994507	0.525431998	0.916253331	146.2233422	108.5571727	91.67350204	97.53647269	87.35382099	241.5574556
Rv1675c	70.01389222	-0.026349198	0.324074249	-0.081306052	0.935198561	0.989976882	65.83878236	84.25332808	56.86077975	58.71127482	68.70525247	85.71393585
Rv1676	1420.103059	0.439455883	0.260790473	1.685091785	0.091970864	0.697895311	1866.452923	1739.345148	1298.514542	1253.769804	1296.566264	1065.969675
Rv1677	759.391029	0.393554921	0.258333033	1.523440174	0.127648617	0.748612011	993.7062732	913.0144302	680.0085088	679.9144407	677.2374886	612.4650325
Rv1678	412.7639705	0.009239591	0.342218668	0.026999087	0.978460462	0.997368012	417.234144	519.2921471	305.1915321	521.7727811	295.4325856	417.6606329
Rv1679	317.4667405	0.514400482	0.342684442	1.501090858	0.133332063	0.748612011	416.4685768	425.3172812	278.5017784	349.4267808	190.4116997	244.674326
Rv1680	368.3921022	0.345761014	0.330646216	1.045712902	0.295693604	0.854869464	460.8714765	501.4693277	273.8600821	373.1006819	265.9874774	335.0635674
Rv1681	361.6901093	0.059124297	0.322407325	0.183383851	0.854496846	0.980753997	413.4063078	422.8868967	269.2183858	294.5033302	315.0626577	455.0630776
Rv1682	458.9575047	-0.41914092	0.374443698	-1.119369673	0.262982463	0.847331665	414.9374423	376.7095919	385.2607934	446.0162974	329.7852118	801.0356914
Rv1683	3007.692875	0.177144005	0.352517842	0.50251075	0.615308293	0.9348044	3383.041619	4278.286784	1914.699726	3148.628851	2840.471438	2481.028834
Rv1684	91.72329635	-0.197569397	0.345617237	-0.571642197	0.567564402	0.92590106	80.38455985	110.177429	66.14417236	104.165165	117.7804328	71.68801907
Rv1685c	218.5310104	-0.148324131	0.296150485	-0.500840413	0.616483441	0.934824223	200.578616	241.4181901	179.8657319	189.3912091	289.543564	210.3887516
Rv1686c	130.0932141	0.141786217	0.307055993	0.461760135	0.644253341	0.938674027	156.1757163	140.9622989	111.4007113	94.69560455	143.2995266	134.025427
Rv1687c	101.0405806	0.227525965	0.332547099	0.6841917	0.493854123	0.910435414	122.4907579	120.709095	82.39010943	95.6425606	69.68675607	115.3242046
Rv1688	16.55593337	0.34949646	0.430424048	0.811981723	0.416802119	0.888436532	16.84247921	19.44307571	19.7272093	15.15129673	15.70405771	12.46748158
Rv1689	1019.335219	-0.111338054	0.276975437	-0.401978077	0.68770016	0.949083181	845.9517965	1011.850065	1083.836087	1268.921101	1082.598478	822.8537842
RVnc0010	285.9826375	-0.387885393	0.249423178	-1.555129706	0.119915181	0.732670621	214.3588263	247.0890872	281.9830506	302.0789785	315.0626577	355.323225
Rv1690	358.8257405	-0.306143851	0.295444787	-1.036213412	0.300102591	0.856286016	283.2598776	254.3802405	425.8756361	394.880671	376.897385	417.6606329
Rv1691	102.5658937	0.170907671	0.261492279	0.653585917	0.51337862	0.915318038	105.6482787	103.6964038	117.2028317	102.2712529	96.18735345	90.38924144
Rv1692	169.2894101	0.413441025	0.315318916	1.311183709	0.189795705	0.798713231	177.6115989	255.1903687	147.3738577	161.9294838	144.2810302	129.3501214
Rv1693	45.42373423	0.489242904	0.394175302	1.24118102	0.214538885	0.818637294	45.9340342	72.10140576	41.77526675	41.666066	46.13066951	24.93496316
Rv1694	257.9431072	0.379513548	0.432212035	0.878072606	0.379904318	0.876314171	304.6957602	342.6842094	228.6035431	358.8963412	194.3377141	118.441075
Rv1695	421.8705941	0.333062044	0.340276536	0.978798151	0.327679724	0.864258109	443.26343	611.6467567	356.2501915	491.4701876	301.3216072	327.2713914
Rv1696	650.7860845	0.450183131	0.358192086	1.256820429	0.208818667	0.813368031	758.6771316	971.3436574	524.5116826	740.5196276	424.9910617	484.6733463
Rv1697	2873.162677	0.635588112	0.285266606	2.228049479	0.025877216	0.556976114	3090.594935	4586.135483	2810.547113	2266.065817	2104.343733	2381.288981
Rv1698	971.2161841	0.811071404	0.359494344	2.256145101	0.024061545	0.537260653	986.8161681	1859.244115	865.6763611	762.2996166	709.6271076	643.6337365
Rv1699	6761.060514	-0.213529622	0.388728864	-0.549302204	0.582798075	0.929054258	6912.30658	6623.607792	5249.758522	10974.27361	6572.14815	4234.268431
Rv1700	513.3426446	-0.095754777	0.48376408	-0.197936931	0.843094409	0.978508262	647.6698822	490.1275335	351.6084952	933.6986609	367.0823489	289.8689467
Rv1701	1068.090898	-0.198214333	0.485517268	-0.40825393	0.683087259	0.949083181	1046.530413	1171.445312	767.0403146	2076.674608	712.5716184	634.2831253
Rv1702c	2157.655712	-0.132848119	0.27945253	-0.475387068	0.634511111	0.93736847	2148.181666	2436.055361	1590.941409	2536.895246	2323.219037	1910.641552
Rv1703c	1707.800911	0.160861654	0.27051153	0.594657292	0.552072575	0.919445659	1491.324977	1927.29488	1991.287715	1498.084464	1950.247666	1388.565761
Rv1704c	773.7217949	0.206816249	0.271414796	0.761993275	0.446064018	0.8976631	709.6808284	899.2422516	877.2806018	587.1127482	697.8490643	871.1652753
Rv1705c	211.5968082	-0.426936041	0.252613469	-1.690076317	0.091013355	0.697895311	172.2526283	166.0762717	203.0742134	230.1103191	223.7828223	274.2845947
Rv1706c	87.65635694	-0.619269904	0.271118656	-2.284128707	0.022363968	0.522509296	71.19775301	64.00012421	71.94629274	99.43038478	104.0393823	115.3242046
Rv1706A	196.4543927	-0.149134287	0.562838705	-0.264968073	0.791034057	0.977454212	224.3112003	124.7597358	208.8763338	68.18083528	170.7816276	381.8166233
Rv1707	1685.459715	-0.583430816	0.347828566	-1.677351642	0.09347374	0.697895311	1204.237263	967.2930166	1876.405732	1709.255662	1805.966636	2549.599983
Rv1708	1128.494474	0.028285093	0.243666555	0.116081145	0.907588232	0.986165537	1161.365498	1237.87582	1020.012763	1281.23153	1112.043586	958.4376463
Rv1709	622.6519462	0.271618483	0.304310577	0.892569972	0.372087506	0.876134978	673.6991683	791.495207	579.0516142	705.4822539	573.1981063	412.9853273
Rv1710	614.0110194	0.078081878	0.272164582	0.286892137	0.774194912	0.972222458	626.9995668	662.6848305	603.4205198	724.4213748	611.476747	455.0630776
Rv1711	734.2153842	0.113441244	0.229897966	0.493441704	0.621700522	0.936095666	803.0800313	764.7609779	721.7837756	806.8065508	660.5519273	648.3090421
Rv1712	373.1815934	0.224492545	0.376793055	0.595797992	0.551310185	0.919445659	404.219501	502.2794559	300.5498358	500.9397481	289.543564	241.5574556
Rv1713	647.9159516	0.148194342	0.332441456	0.445775758	0.655759235	0.941535722	657.6222563	820.6598206	565.1265253	822.9048035	436.769105	584.413199
Rv1714	87.46332783	0.003008651	0.343810915	0.00875089	0.993017889	0.998526942	72.72888749	97.21537855	92.83392612	111.7408134	59.87172001	90.38924144
Rv1715	71.01538277	0.321223992	0.378782694	0.848042947	0.396414053	0.879125583	72.72888749	79.39255915	84.71095759	88.06691223	37.29713705	63.89584309
Rv1716	183.5322704	0.27188012	0.310908639	0.874469493	0.381862627	0.876314171	181.4394351	178.228194	242.528632	185.6033849	121.7064472	191.6875293
Rv1717	39.70519611	0.459843445	0.369525792	1.244415017	0.213346859	0.818637294	45.9340342	46.98743297	44.09611491	35.98432973	21.59307935	43.63618552
Rv1718	90.19668942	0.469971109	0.388344105	1.210192464	0.226205049	0.8253018	91.8680684	98.83563486	123.0049521	88.06691223	41.22315148	98.18141743
Rv1719	201.6365701	-0.318657419	0.317525226	-1.003565681	0.315588004	0.862797627	157.7068508	219.5447299	160.1385226	235.7920553	163.9111023	272.7261595
Rvnt21	22.04617862	-0.023240367	0.405759824	-0.057276166	0.954325206	0.99324113	22.9670171	24.30384464	18.56678522	20.833033	28.46360459	17.14278717
Rv1720c	138.7164239	-0.324772547	0.308041175	-1.054315375	0.291738552	0.854869464	135.5054009	89.11409701	145.0530096	133.5208024	163.9111023	165.1941309
Rv1721c	28.98000345	-0.576347072	0.522059668	-1.103986973	0.269598789	0.852255635	19.13918092	23.49371648	26.68975376	12.31042859	39.26014427	52.98679671
Rv1722	330.7700172	-0.311557663	0.284845309	-1.093778461	0.274052153	0.852542624	237.3258434	274.6334444	374.8169767	407.1910996	341.5632551	349.0894842
Rv1723	114.2436242	-0.240847019	0.256333516	-0.93958458	0.347430689	0.865589972	101.8204425	98.02550671	114.8819836	122.1573299	128.5769725	119.9995102
Rv1724c	310.120267	-0.155829655	0.315964162	-0.493187752	0.621879931	0.936095666	258.761726	254.3802405	366.6940082	248.1024839	322.9146866	409.8684569
Rv1725c	199.7556201	-0.016685546	0.270459053	-0.061693426	0.950806975	0.99324113	231.9668727	206.5826794	156.6572503	209.2772861	199.2452322	194.8043997
Rv1726	87.5840556	-0.023542208	0.386793142	-0.060865111	0.951466635	0.99324113	107.1794131	64.00012421	88.19222981	71.02170341	65.76074165	129.3501214
Rv1727	66.28025776	0.264274441	0.407307244	0.648833146	0.51644623	0.915318038	72.72888749	88.30396885	56.86077975	85.2260441	61.83472722	32.72713914
Rv1728c	670.5001825	0.097273717	0.261356593	0.372187731	0.70975308	0.95474447	734.9445472	759.900209	584.8537346	752.8300562	641.9033588	548.5691894
Rv1729c	502.9714135	0.060311918	0.236664474	0.25484145	0.798845559	0.977454212	531.3036623	564.6593238	444.4424213	494.3110558	528.0489404	455.0630776
Rv1730c	1113.522262	0.094576843	0.297735514	0.317653885	0.750747495	0.968199338	1206.533965	1295.394919	946.9060464	785.9735178	1222.953494	1223.37163
Rv1731	935.8411905	0.157658071	0.225110535	0.700358474	0.483703463	0.906542055	1055.717219	1051.546345	852.9116962	861.7300014	915.742865	877.3990161
Rv1732c	1126.460242	-0.156378265	0.310739719	-0.503245177	0.614791906	0.9348044	1002.89308	1126.888263	1065.269302	1113.62031	848.0191162	1602.071383
Rv1733c	1602.036672	-0.793617498	0.705760239	-1.124485987	0.260806912	0.846550068	1002.89308	580.0517587	1933.266511	831.427408	689.0155319	4575.565739
RVnc0036	12.01970782	-0.864276771	0.782956077	-1.103863673	0.269652279	0.852255635	7.655672367	1.620256309	16.24593707	7.575648364	7.852028853	31.16870395
Rv1734c	1675.971076	-0.822826759	0.509924178	-1.6136257	0.106608639	0.711000733	917.1495496	1154.43262	1559.609959	927.0699685	1634.203505	3863.360854
Rv1735c	1081.917428	-1.899743913	0.776124317	-2.447731466	0.014375875	0.423701812	306.9924619	311.8993395	753.1152257	332.381572	663.4964381	4123.619532
Rv1735a	458.9424993	-2.438353945	1.237514956	-1.970363213	NA	NA	97.9926063	58.32922713	272.699658	150.5660112	185.5041817	1988.563312
Rv1736c	1386.863975	-1.729029823	0.530559588	-3.258879611	0.001118531	0.188167284	578.0032637	408.3045899	942.2643501	1896.752959	864.7046775	3631.15401
Rv1737c	1413.550486	-0.898707775	0.610823033	-1.471306297	0.141208301	0.748612011	927.8674909	491.7477898	1541.043174	1051.121211	808.7589719	3660.764278
Rv1738	6389.728601	-0.919676728	0.731485667	-1.257272384	0.20865502	0.813368031	3299.59479	3656.91849	6301.102735	2030.273762	3023.031109	20027.45072
Rv1739c	6608.151955	-0.857229615	0.718130986	-1.193695344	0.232597163	0.8253018	2994.89903	3477.07004	7629.788303	2361.708377	3503.967876	19681.47811
Rv1740	43.29951938	-0.622275581	0.448726442	-1.386759332	0.165515162	0.776799457	40.57506354	34.83551065	25.52932968	39.77215391	33.37112263	85.71393585
Rv1741	138.3157913	-0.191232722	0.313524174	-0.609945701	0.541897778	0.919113365	133.9742664	98.83563486	154.3364022	121.2103738	142.318023	179.2200477
Rv1742	166.9527419	-0.066012887	0.311975731	-0.211596225	0.832422055	0.978508262	189.8606747	153.1142212	145.0530096	170.4520882	126.6139653	216.6224924
Rv1743	1000.316982	-0.06441954	0.219329894	-0.293710715	0.768978966	0.972222458	900.3070703	1004.558912	1029.296156	1094.681189	930.4654191	1042.593147
Rv1744c	1054.051902	-0.178192554	0.223954543	-0.795663939	0.426227392	0.89162476	910.2594444	1121.217366	935.3018057	1063.431639	1161.118767	1132.982388
Rv1745c	415.9984947	0.073961923	0.325815184	0.227005759	0.820419264	0.977798907	416.4685768	456.9122792	406.1484268	508.5153964	259.1169522	448.8293368
Rv1746	511.8004281	-0.057914354	0.303884492	-0.190580156	0.848854539	0.980753997	438.6700266	505.5199685	561.645253	695.0657374	447.5656446	422.3359385
Rv1747	2570.593906	0.219643876	0.287438143	0.764143107	0.444781966	0.897064088	2664.939551	3075.246475	2558.735089	2967.760247	2395.850304	1761.031773
Rv1748	199.5197079	0.089812874	0.283574649	0.316716864	0.751458451	0.968199338	181.4394351	207.3928076	229.7639671	193.1790333	232.6163548	152.7266493
Rv1749c	560.9241914	-0.356554802	0.270332182	-1.318950627	0.187185619	0.798713231	525.9446916	455.2920229	494.3406566	485.7884513	744.9612375	659.2180884
Rv1750c	788.8629821	-0.007138964	0.275625637	-0.025900945	0.979336347	0.997368012	756.3804298	728.305211	876.1201778	604.157957	942.2434624	825.9706545
Rv1751	1866.375578	0.183053086	0.244762568	0.747880231	0.454532403	0.902651521	2011.910698	1762.838864	2180.43684	1713.990442	2018.952919	1510.123706
Rv1752	173.5746874	0.012191102	0.302619386	0.040285266	0.9678657	0.994777205	166.1280904	203.3421668	154.3364022	194.1259893	197.2822249	126.233251
Rv1753c	1763.107324	-0.496150214	0.23632134	-2.09947275	0.035775248	0.614686264	1345.867202	1484.964907	1557.289111	1783.118234	2038.582991	2368.8215
Rv1754c	602.3486983	-0.019238627	0.386505081	-0.04977587	0.960300996	0.99324113	538.1937674	684.5582906	570.9286456	583.324924	342.5447587	894.5418032
Rv1758	373.7039685	0.019922804	1.292462999	0.015414603	0.987701413	0.997828128	373.5968115	542.7858636	212.357606	643.9301109	9.815036067	459.7383832
Rv1759c	52.31427122	0.76713507	1.523608307	0.503498876	0.61461357	0.9348044	75.79115643	67.24063683	54.5399316	53.97649459	0	62.33740789
Rv1760	1065.466443	0.258165282	2.050321287	0.12591455	0.899799565	0.986165537	1064.904026	1018.33109	1398.311012	1223.467211	0	1687.785319
Rv1761c	119.8350484	0.8198314	1.686914386	0.48599467	0.626970945	0.936095666	147.7544767	123.1394795	187.9887004	113.6347255	0	146.4929085
Rv1762c	611.8878724	0.722171249	1.953201357	0.369737225	0.711578293	0.95595627	752.5525937	579.2416305	953.8685909	612.6805614	0	772.9838578
Rv1766	386.5902798	0.050423068	0.382429452	0.131849332	0.895103466	0.986165537	391.2048579	239.7979338	548.8805882	345.6389566	306.2291253	487.7902167
Rv1767	331.8523087	0.246045419	0.370393186	0.66428171	0.506510025	0.915318038	398.0949631	209.823192	472.2925991	247.1555279	313.0996505	350.6479194
Rv1768	233.1265135	0.210328499	0.394037321	0.533778116	0.593495056	0.933392118	272.5419363	273.8233163	204.2346375	335.2224401	138.3920085	174.5447421
Rv1769	1223.238557	0.089603611	0.32848823	0.272775712	0.785025631	0.97640808	1254.764701	1528.711828	1000.285554	1599.408761	924.5763975	1031.684101
Rv1770	817.5785512	-0.035882282	0.382823462	-0.093730624	0.925323143	0.989386138	663.7467942	1152.812364	605.7413679	1142.975947	631.1068191	709.0880148
Rv1771	1257.408221	0.020627759	0.226611536	0.091026958	0.927471171	0.989386138	1129.211674	1416.104014	1253.258003	1210.209826	1187.619364	1348.046446
Rv1772	1291.172347	-0.109564436	0.407388674	-0.268943255	0.78797335	0.977454212	1039.640307	743.6976459	1943.710328	1032.18209	1468.329396	1519.474317
Rv1773c	744.3739036	0.001949599	0.327121185	0.005959866	0.995244743	0.99878744	748.7247575	514.4313782	972.4353761	655.2935835	891.2052749	684.1530516
Rv1774	1388.528752	-0.878893878	0.651045412	-1.349973231	0.17702457	0.778704097	858.2008723	735.5963644	1341.450232	3960.170182	542.7714945	892.983368
Rv1775	729.7389517	0.249392171	0.29954641	0.832566046	0.405089515	0.88336371	757.9115643	577.6213742	1043.221245	651.5057593	681.163503	667.0102644
Rv1776c	314.4086589	0.277723596	0.319397663	0.869522945	0.384561164	0.877997563	321.5382394	249.5194716	463.0092065	287.8746378	251.2649233	313.2454746
Rv1777	387.0807805	-0.097432396	0.406513726	-0.239677999	0.810579892	0.977798907	342.2085548	290.8360075	489.6989603	244.3146597	601.6617109	353.7647898
Rv1778c	561.5186284	0.08923727	0.398582046	0.223886827	0.822845366	0.977798907	576.4721292	448.0008695	712.500383	310.6015829	790.1104034	531.4264023
Rv1779c	1521.828235	-0.128449352	0.429959528	-0.298747543	0.765132679	0.970662422	1201.940562	1147.141467	2013.335773	802.0717705	2027.786451	1938.693385
Rv1780	998.8536585	-0.057953161	0.305711547	-0.189568113	0.849647576	0.980753997	924.0396547	1022.381731	989.8417373	704.5352979	1311.288819	1041.034712
Rv1781c	498.623343	0.055425159	0.244695791	0.226506385	0.820807593	0.977798907	535.1314984	530.6339413	459.5279343	540.711902	514.3078899	411.4268921
Rv1782	4111.278147	-0.072430447	0.225799358	-0.320773486	0.748382053	0.968199338	4047.55398	3585.627212	4391.044706	4357.891721	3773.881368	4511.669896
Rv1783	11487.26172	-0.076874788	0.205306586	-0.374438978	0.708077748	0.95474447	11083.11689	10363.96948	12097.421	11578.43157	12243.27599	11557.35542
Rv1785c	707.6264089	0.013245525	0.24400448	0.054283942	0.956708943	0.99324113	724.9921731	618.127782	790.2487961	644.877067	798.9439358	668.5686996
Rv1786	173.5441726	-0.336862696	0.312727159	-1.077177616	0.281400923	0.852542624	139.3332371	142.5825552	177.5448837	146.7781871	182.5596708	252.466502
Rv1787	289.948418	-0.103470586	0.22407521	-0.461767217	0.644248263	0.938674027	282.4943103	291.6461357	264.5766894	317.2302752	295.4325856	288.3105115
Rv1788	44.68649677	-0.207455151	0.331109633	-0.6265452	0.530957399	0.916253331	42.87176525	38.07602327	42.93569083	48.29475832	38.27864066	57.6621023
Rv1789	1271.542519	-0.086638785	0.269125224	-0.321927405	0.747507691	0.968199338	1144.523019	1454.990166	1100.082025	1500.925332	1061.986902	1366.747668
Rv1790	266.5252261	-0.534696157	0.362990469	-1.473030844	0.140742719	0.748612011	211.2965573	196.0510134	244.8494801	199.8077256	290.5250676	456.6215128
Rv1791	1083.480438	-0.495097032	0.436709518	-1.133698744	0.256920937	0.842953283	811.5012709	669.9759839	1216.124432	725.3683309	1073.764946	2004.147664
Rv1792	4798.678609	-0.474337499	0.398394926	-1.190621335	0.233802272	0.8253018	3532.32723	3306.132999	5211.464528	3536.88083	4710.235808	8495.03026
Rv1793	2235.760791	-0.38914994	0.354260364	-1.09848569	0.271992463	0.852255635	1740.134329	1501.977599	2565.697633	1914.745124	2226.05018	3465.959879
Rv1794	6385.990069	0.000281976	0.2795972	0.001008508	0.999195327	0.999195327	6051.043439	4967.705844	8141.535321	5940.255273	6320.883227	6894.517313
Rv1795	3304.174767	0.1684878	0.24300287	0.693357242	0.488085388	0.907962842	3534.623932	2871.904308	4084.692749	3001.850664	3176.145671	3155.831274
Rv1796	3188.791909	0.150696219	0.211887857	0.711207435	0.476955702	0.905826684	3650.990152	3161.120059	3253.829111	3029.31239	3210.498297	2827.001448
Rv1797	4956.159906	0.115797297	0.251132935	0.461099605	0.644727145	0.93869679	5322.988997	5277.984927	4863.337305	5465.830295	3769.955353	5036.862558
Rv1798	4704.271543	0.17556298	0.240108257	0.7311826	0.464667627	0.902651521	5391.124481	4414.388314	5163.88714	3863.580666	4313.708351	5078.940308
Rv1799	146.1065743	0.619353067	0.599619417	1.032910292	0.301645882	0.857377659	182.9705696	86.68371254	261.0954172	32.19650555	160.9665915	152.7266493
Rv1800	1395.670196	0.084260364	0.360780753	0.233550052	0.815334308	0.977798907	1425.486195	1143.900954	1739.475691	815.3291552	1597.887872	1651.941309
Rv1801	308.5855623	-1.896339597	0.698327934	-2.71554309	0.006616717	0.330584558	115.6006527	96.4052504	179.8657319	155.3007915	169.800124	1134.540824
Rv1802	400.3868869	-1.405715004	0.545516339	-2.576852246	0.009970456	0.382071744	167.6592248	194.4307571	295.9081395	355.1085171	264.0244702	1125.190212
Rv1803c	330.5039728	-1.105134595	0.489200124	-2.259064423	0.023879378	0.537260653	209.7654229	193.6206289	225.1222708	326.6998357	208.0787646	819.7369138
Rv1804c	1865.59523	-2.991200962	1.453025784	-2.058601434	NA	NA	404.219501	170.9370406	675.3668125	303.9728906	352.3597948	9286.71534
Rv1805c	722.7765827	-1.076218595	0.592797137	-1.815492228	0.069448299	0.678496131	382.0180511	320.0006211	692.7731737	475.3719348	470.1402276	1996.355488
Rv1806	412.6821748	-1.913183619	1.228009647	-1.557954877	NA	NA	90.33693393	91.54448147	337.6834063	138.2555826	149.1885482	1669.084096
Rv1808	471.8566561	-1.399210287	0.592861452	-2.360096582	0.018270178	0.487733044	242.684814	195.2408853	340.0042544	365.5250336	267.9504846	1419.734465
Rv1809	802.3833861	-0.916628917	0.450287228	-2.035653822	0.041785129	0.623497859	511.3989141	522.5326597	632.4311217	721.5805067	596.7541929	1829.602922
Rv1810	2206.958115	-0.815377584	0.442885797	-1.841056068	0.065613343	0.671290389	1407.112581	1299.44556	2091.084186	1660.013948	2099.436215	4684.656203
Rv1811	635.9894381	-0.579662857	0.398491686	-1.454642285	0.145768318	0.748612011	509.8677796	341.8740812	677.6876607	507.5684404	688.0340283	1090.904638
Rv1812c	2406.212036	-0.713183543	0.378789633	-1.882795836	0.059728042	0.666062151	1833.533532	1459.850935	2175.795143	2465.873542	1998.341343	4503.87772
Rv1813c	24055.2075	-1.208027532	0.597393817	-2.022162764	0.04315954	0.623497859	13952.46289	8045.382703	21603.61503	15852.0442	17391.26241	67486.47778
Rv1814	789.122555	-0.095814497	0.245883347	-0.38967461	0.696777174	0.951909146	832.1715863	678.0772654	777.4841313	722.5274627	775.3878493	949.0870351
Rv1815	886.0897883	0.538962284	0.460359518	1.170742132	0.241702444	0.831734567	999.8308111	1508.458624	640.5540902	1067.219463	386.712421	713.7633203
Rv1816	820.4109587	-0.021365361	0.30625342	-0.069763664	0.944381768	0.99324113	800.0177623	943.7993001	697.41487	721.5805067	662.5149345	1097.138379
Rv1817	654.717316	0.011633864	0.263748357	0.044109713	0.964816951	0.993320239	761.7394005	650.5329081	558.1639808	576.6962317	614.4212578	766.7501171
Rv1818c	109.8149051	-0.563098248	0.440706027	-1.27771851	0.201348696	0.807374804	113.303951	100.4558912	52.21908344	195.0729454	116.7989292	81.03863026
Rv1819c	496.0257441	-0.269336095	0.276991172	-0.972363465	0.330869761	0.86475361	385.8458873	400.2033084	563.9661012	552.0753745	474.066242	599.9975509
Rv1820	590.6329539	0.004361006	0.274291621	0.015899157	0.987314843	0.997828128	557.3329483	723.4444421	493.1802325	658.1344516	505.4743574	606.2312917
Rv1821	7145.333306	0.190176992	0.282960427	0.672097485	0.501521638	0.914740815	7718.44888	8411.560629	6717.694979	8463.893135	6328.735256	5231.666957
Rv1822	603.4052148	-0.341537351	0.228834895	-1.492505551	0.135566663	0.748612011	520.5857209	489.3174054	587.1745827	696.9596495	609.5137397	716.8801907
Rv1823	550.0674545	0.04184162	0.211124611	0.198184474	0.842900734	0.978508262	557.3329483	555.7479141	561.645253	546.3936383	571.2350991	508.0498743
Rv1824	147.8342686	-0.291162163	0.296857261	-0.980815366	0.3266838	0.864258109	133.9742664	113.4179416	150.8551299	135.4147145	149.1885482	204.1550108
Rv1825	743.7607395	-0.124921464	0.239051969	-0.522570322	0.601273298	0.933392118	692.8383492	636.7607295	806.4947332	793.5491661	844.0931017	688.8283572
Rv1826	786.6650282	-0.178977386	0.263210154	-0.679979032	0.496517738	0.912362901	640.7797771	684.5582906	890.0452667	865.5178256	920.6503831	718.4386259
Rv1827	3241.279934	-0.352430746	0.224671191	-1.568651258	0.116729222	0.729759646	2919.107873	2474.941512	3148.23052	3400.519159	3736.584231	3768.296307
Rv1828	1054.497161	0.129024643	0.305333025	0.422570216	0.672608861	0.944004481	1080.980938	1092.862881	1132.573899	1092.787277	1251.417099	676.3608756
Rv1829	1900.177454	-0.278402415	0.320650781	-0.868241811	0.385261969	0.877997563	1541.852415	1297.825304	2312.725184	1786.906058	1962.02571	2499.730056
Rv1830	1564.365854	0.355304903	0.235971312	1.505712288	0.132141048	0.748612011	2015.738534	1654.281692	1596.743529	1302.064563	1291.658746	1525.708058
Rv1831	1395.691163	-0.116307064	0.293900654	-0.395735983	0.692299807	0.950769194	1623.002542	1191.698515	1202.199343	1140.135079	1420.235719	1796.875782
Rv1832	9072.892565	0.401566867	0.234568853	1.711936017	0.08690846	0.697895311	12141.13081	9707.765677	9132.537482	7597.428353	7545.799728	8312.693342
Rv1833c	1282.983533	0.307912092	0.27871479	1.104756918	0.269264933	0.852255635	1822.050023	1182.787106	1253.258003	1114.567266	1259.269127	1065.969675
Rv1834	148.6910092	-0.072780286	0.311939493	-0.233315393	0.815516506	0.977798907	160.0035525	118.2787106	155.4968263	124.998198	135.4474977	197.9212701
Rv1835c	808.8742833	0.024322819	0.275489148	0.088289571	0.929646528	0.989976882	900.3070703	830.3813585	717.1420793	817.2230673	964.8180454	623.3740789
Rv1836c	3309.75249	0.368393184	0.283943545	1.297417006	0.194487744	0.802788947	4079.707804	4219.147429	2891.776799	3168.514928	3174.182664	2325.185314
Rv1837c	8250.926442	0.361330694	0.273436635	1.32144215	0.18635398	0.798713231	9802.322899	9809.031696	8226.246278	8364.46275	7859.880882	5443.614144
Rv1838c	373.3553883	-0.171370107	0.271470273	-0.631266566	0.527866244	0.916253331	340.6774203	309.4689551	404.9880027	408.1380556	457.3806807	319.4792154
Rv1839c	110.3945559	-0.057509959	0.360876714	-0.159361791	0.873383841	0.984373571	89.57136669	97.21537855	138.0904651	139.2025387	73.6127705	124.6748158
Rv1840c	67.94924589	-0.086948575	0.475479644	-0.182864978	0.854903963	0.980753997	82.68126156	67.24063683	47.57738714	110.7938573	32.38961902	67.01271348
Rv1841c	948.0101681	0.504286108	0.254357728	1.982586148	0.047413676	0.624920095	1274.669449	1090.432496	971.274952	915.706496	725.3311653	710.6464499
Rv1842c	1074.778035	0.63223136	0.268621431	2.353614746	0.018591869	0.489588723	1435.438569	1318.078508	1167.386621	1011.349057	850.963627	665.4518292
Rv1843c	1108.729634	0.313670355	0.256723092	1.221823689	0.221774308	0.825017149	1388.738967	1278.382228	1018.852339	1128.771606	874.5197135	963.1129519
Rv1844c	1404.233831	0.113044423	0.224145335	0.50433538	0.614025719	0.9348044	1579.365209	1371.546966	1426.16119	1431.797541	1190.563875	1425.968205
Rv1845c	311.2485312	0.130848294	0.324390838	0.403366182	0.686678862	0.949083181	401.9227993	323.2411337	250.6516005	380.6763303	233.5978584	277.4014651
Rv1846c	1809.995092	-0.160266475	0.292714098	-0.54751881	0.584022351	0.929054258	1928.463869	1371.546966	1827.667921	1553.007915	1782.41055	2396.873333
Rv1847	596.2611349	-0.561459187	0.413918944	-1.356447186	0.174956929	0.778704097	408.0473372	261.6713939	776.3237072	714.9518144	684.1080139	732.4645427
Rv1848	186.5835379	-0.242743442	0.477814038	-0.508029113	0.611432926	0.9348044	148.5200439	115.038198	250.6516005	300.1850664	210.0417718	95.06454703
Rv1849	106.512137	-0.497608872	0.348478777	-1.427945991	0.153307404	0.751682392	77.32229091	69.6710213	119.5236799	137.3086266	143.2995266	91.94767664
Rv1850	1529.039491	-0.401747975	0.350085432	-1.147571247	0.251145605	0.839648338	1176.676843	997.2677583	1780.090533	2294.474498	1579.239303	1346.48801
Rv1851	91.71857255	-0.295496418	0.398437251	-0.741638531	0.458306372	0.902651521	63.54208065	74.53179022	110.2402873	148.6720991	78.52028853	74.80488947
Rv1852	129.4967679	-0.119907077	0.283131796	-0.423502691	0.671928536	0.944004481	130.9119975	128.0002484	112.5611354	146.7781871	106.0023895	152.7266493
Rv1853	216.0361839	0.077721703	0.285396065	0.272329273	0.78536885	0.97640808	253.4027553	242.2283182	169.4219152	193.1790333	238.5053764	199.4797052
Rv1854c	3675.429621	0.040727864	0.290714768	0.140095615	0.888584445	0.984539742	3970.231689	3512.715678	3698.271532	2541.630026	4279.355725	4050.373078
Rv1855c	975.0075163	0.6264146	0.251283811	2.492856972	0.012671988	0.417923981	1171.317872	1404.76222	973.5958002	728.209199	803.8514539	768.3085522
Rv1856c	1903.030205	1.09600751	0.401140218	2.732230433	0.006290713	0.330584558	2579.961588	2722.030599	2475.184555	1123.08987	647.7923804	1870.122237
Rv1857	794.5949165	0.844185123	0.337098597	2.504267681	0.012270516	0.417514884	860.497574	955.1410943	1245.135034	544.4997262	395.5459535	766.7501171
Rv1858	244.7559798	0.1340408	0.244076108	0.549176245	0.582884505	0.929054258	258.761726	283.5448541	225.1222708	234.8450993	216.9122971	249.3496316
Rv1859	620.5638009	0.153627557	0.235564383	0.652168019	0.514292788	0.915318038	620.875029	727.4950828	611.5434883	516.0910448	619.3287758	628.0493845
Rv1860	440.7557199	-0.525891591	0.455960132	-1.153371873	0.248757781	0.837889273	312.3514326	447.1907413	324.9187414	904.3430235	334.6927299	321.0376506
Rv1861	697.5881334	-0.708923127	0.349701583	-2.0272231	0.042639602	0.623497859	453.2158041	490.9376617	644.0353625	744.3074518	620.3102794	1232.722241
Rv1862	431.8680878	-0.00059706	0.266214619	-0.002242779	0.998210523	0.999138367	506.0399435	366.1779259	423.5547879	502.8336602	401.4349751	391.1672345
Rv1863c	2473.482348	0.065919124	0.241135013	0.273370188	0.784568667	0.97640808	2460.533099	2215.700503	2914.98528	2700.718642	2335.978584	2212.97798
Rv1864c	344.3259673	0.035416909	0.24413965	0.145068238	0.884656996	0.984373571	327.6627773	330.5322871	388.7420656	339.9572203	379.8418958	299.2195579
Rv1865c	116.2428027	-0.21167753	0.345207232	-0.613189731	0.539750894	0.919113365	91.10250117	85.87358439	146.2134336	108.8999452	107.9653967	157.4019549
Rv1866	307.5220053	-0.42537411	0.253898813	-1.67536864	0.093861926	0.697895311	221.2489314	279.4942133	287.785171	392.0398028	343.5262623	321.0376506
Rv1867	309.4593418	0.061656244	0.314490228	0.196051381	0.84456995	0.978508262	246.5126502	431.7983064	269.2183858	291.662462	285.6175495	331.946697
Rv1868	576.8847894	0.347140156	0.265462079	1.307682656	0.190980968	0.798713231	598.6735791	752.6090556	587.1745827	606.9988252	470.1402276	445.7124664
Rv1869c	2057.261512	0.643957993	0.212589875	3.029109414	0.002452758	0.249334112	2654.22161	2402.029978	2469.382435	1557.742695	1500.719015	1759.473338
Rv1870c	5295.573772	0.630161876	0.236121488	2.668803593	0.007612195	0.340794386	6478.995524	5827.251816	6997.357181	4784.968898	4016.312759	3668.556454
Rv1871c	6407.713912	0.352261119	0.369459769	0.953449195	0.340362526	0.86475361	7154.991394	6315.759093	8086.995389	6649.525352	3104.495908	7134.516333
Rv1872c	16438.44448	0.488812647	0.391223704	1.249445374	0.211502222	0.818314478	19602.3491	18813.60613	19174.84744	19919.22042	7149.272271	13971.37154
Rv1873	148.3554638	-1.496251971	0.485326814	-3.082978166	0.002049402	0.245120888	72.72888749	64.81025237	96.31519835	371.2067698	188.4486925	96.62298223
Rv1874	523.9609721	-1.062770926	0.404213693	-2.629230388	0.008557836	0.36096776	327.6627773	239.7979338	450.2445417	669.4979242	435.7876014	1020.775054
Rv1875	1591.52352	-1.239479188	0.47712893	-2.597786695	0.009382676	0.375357897	887.2924273	615.6973975	1337.96896	1720.619135	1250.435595	3737.127603
Rv1876	3088.403739	-0.717272	0.361157365	-1.986037303	0.047029182	0.624920095	1956.02429	1860.054243	3192.326634	3646.727731	2751.15461	5124.134929
Rv1877	1896.047905	-0.357274559	0.230489361	-1.550069628	0.121124805	0.737777168	1477.544767	1577.319517	1933.266511	2160.953696	2037.601487	2189.601452
Rv1878	364.6428153	-0.235480597	0.247963656	-0.949657708	0.342286206	0.86475361	359.8166012	333.7727997	309.8332284	360.7902533	359.23032	464.4136888
Rv1879	714.4691107	0.54858732	0.274692807	1.997093868	0.045814987	0.623497859	816.0946743	997.2677583	732.2275923	472.5310667	681.163503	587.5300694
Rv1880c	2425.39006	0.493557744	0.262896798	1.877382101	0.060465743	0.666062151	2841.020015	3285.069667	2381.190205	1694.104365	2044.472013	2306.484092
Rv1881c	533.2445074	0.511218041	0.251867225	2.029712439	0.042385778	0.623497859	597.1424446	690.2291877	591.816279	360.7902533	470.1402276	489.3486519
Rv1882c	602.6465124	0.544452686	0.303124877	1.796133303	0.072473319	0.682490598	726.5233076	861.1662283	558.1639808	547.3405943	548.6605161	374.0244473
Rv1883c	1075.600911	0.509578851	0.354134058	1.438943358	0.150166572	0.75111044	1254.764701	1684.256433	851.7512722	1145.816815	725.3311653	791.6850802
Rv1884c	1531.809804	0.625682919	0.447891867	1.396950839	0.162428355	0.775217313	2020.331938	2517.878305	1038.579548	1849.405157	834.2780657	930.3858128
Rv1885c	682.3009617	-0.686832114	0.367977155	-1.866507486	0.061970398	0.666062151	339.9118531	545.216248	684.6502051	1121.195958	670.3669634	732.4645427
Rv1886c	1579.42161	-0.639631499	0.38856484	-1.646138389	0.09973527	0.702955557	894.9480997	1053.166601	1758.042476	2713.976026	1547.831188	1508.565271
Rv1887	3055.318396	-0.306857202	0.297522596	-1.031374444	0.30236526	0.857377659	2542.448793	2285.371524	3368.711094	4031.191886	3500.041861	2604.145215
Rv1887a	1410.359545	-0.011812718	0.257365892	-0.045898539	0.963391119	0.993320239	1377.255459	1155.242748	1682.614911	1483.880123	1489.922475	1273.241556
Rv1888A	304.8944671	-0.160718013	0.356405564	-0.450941368	0.652031807	0.940542131	300.1023568	187.1396037	377.1378249	250.9433521	394.5644499	319.4792154
Rv1890c	206.7064603	-0.300133547	0.344982917	-0.869995389	0.384302924	0.877997563	192.1573764	155.5446057	207.7159097	142.9903629	265.9874774	275.8430299
Rv1891	606.8773643	0.405909072	0.330729619	1.22731394	0.219704618	0.823527187	741.0690851	772.0521313	561.645253	685.5961769	357.2673128	523.6342263
Rv1892	351.3674077	0.075330003	0.467233502	0.161225604	0.871915716	0.984373571	362.8788702	437.4692035	279.6622024	269.882473	170.7816276	587.5300694
Rv1893	271.9739375	0.072197962	0.396385774	0.182140648	0.85547235	0.980984708	230.4357382	343.4943376	261.0954172	249.996396	154.0960662	392.7256697
Rv1894c	1930.737836	-0.311624431	0.550198158	-0.566385813	0.571131537	0.927151292	1732.478657	1888.408728	1546.845294	1084.264672	1003.096686	4329.332978
Rv1895	426.9498095	-0.46591405	0.400991868	-1.161903987	0.245274468	0.836008915	403.4539337	242.2283182	429.3569083	341.8511324	401.4349751	743.3735891
Rv1896c	508.017526	-0.184963184	0.339473358	-0.544853313	0.585854408	0.929054258	513.6956158	359.6969006	552.3618604	379.7293742	531.9749548	710.6464499
Rv1897c	157.895378	0.149748445	0.290264055	0.515904201	0.60592132	0.9348044	131.6775647	180.6585785	185.6678522	124.998198	156.0590735	168.3110013
Rv1898	673.9705931	-0.067819463	0.252833689	-0.268237447	0.788516552	0.977454212	628.5307013	763.1407216	582.5328864	619.3092538	791.091907	659.2180884
Rv1899c	1153.790214	-0.072844286	0.294414215	-0.247421089	0.804582355	0.977798907	1232.563251	1248.407486	891.2056908	976.3116829	1087.505996	1486.747178
Rv1900c	842.9589357	0.018399812	0.226078279	0.081386907	0.935134261	0.989976882	893.4169652	861.9763565	790.2487961	898.6612872	879.4272316	734.0229779
Rv1901	1057.544459	-0.104410957	0.285211224	-0.366082917	0.714303204	0.957677627	926.3363564	962.4322477	1170.867893	1240.51242	1234.731537	810.3863026
Rv1902c	2566.998442	-0.235798167	0.326033332	-0.723233314	0.469536555	0.902651521	2130.57362	1945.927827	2997.37539	2085.197212	3606.044251	2636.872354
Rv1903	470.8081663	-0.0676361	0.307250145	-0.220133663	0.825767058	0.977798907	372.065677	405.8742055	602.2600957	403.4032754	564.3645738	476.8811704
Rv1904	1284.14682	-0.153194792	0.33529698	-0.456892847	0.647748065	0.939506943	1177.44241	814.9889235	1655.925157	1213.99765	1270.065667	1572.461114
Rv1905c	1080.16249	0.217441787	0.252946107	0.85963682	0.389989272	0.877997563	1250.171298	1048.305832	1187.11383	1136.347255	1050.208859	808.8278674
Rv1906c	1133.699108	-0.065269378	0.261088506	-0.249989472	0.802595491	0.977798907	1284.621823	864.406741	1175.50959	1116.461178	1248.472588	1112.722731
Rv1907c	382.1365197	-0.838509486	0.380468336	-2.203887702	0.027532243	0.560252912	219.7177969	269.7726755	334.202134	691.2779132	484.8627817	292.9858171
Rv1908c	4857.39515	-1.129639861	0.373688318	-3.022946682	0.002503263	0.249334112	2240.049735	2777.929442	4125.307592	9159.905828	6200.158283	4641.020017
Rv1909c	506.6671613	-0.933610829	0.368625562	-2.53268065	0.011319403	0.395097583	279.4320414	234.9371648	531.474227	598.4762208	703.738086	691.9452276
Rv1910c	394.6882454	0.515275552	0.296465438	1.73806281	0.082199747	0.688969425	466.9960144	440.7097161	485.057264	227.2694509	389.6569319	358.4400954
Rv1911c	984.2513694	0.137274218	0.280766705	0.488926272	0.624893895	0.936095666	1149.88199	964.052504	978.2374965	693.1718253	1061.986902	1058.177499
Rv1912c	366.1307496	0.229395402	0.313085849	0.732691696	0.46374649	0.902651521	362.113303	524.152916	298.2289877	346.5859127	288.5620604	377.1413177
Rv1913	225.2065163	-0.156424853	0.255775566	-0.611570742	0.540821801	0.919113365	193.6885109	216.3042173	229.7639671	214.9590223	276.7840171	219.7393628
Rv1914c	154.0232749	0.157935124	0.287464649	0.549407116	0.582726092	0.929054258	156.1757163	159.5952465	171.7427633	113.6347255	179.61516	143.3760381
Rv1915	1646.697972	0.217517607	0.260363113	0.835439417	0.403470344	0.882270055	1935.353974	1958.07975	1416.877797	1506.607068	1350.548963	1712.720282
Rv1916	2046.168179	0.538954685	0.368949279	1.460782597	0.144075113	0.748612011	2278.328096	2933.474048	2058.592312	985.7812434	1747.07642	2273.756953
Rv1917c	1606.17071	0.060685567	0.383116077	0.158399948	0.874141655	0.984373571	1799.848573	1634.028488	1484.182394	994.3038478	1277.917696	2446.74326
Rv1918c	2970.81469	-0.505279478	0.328855262	-1.536479833	0.12442074	0.746335352	1983.58471	2048.003975	3336.21922	2754.695136	3477.467278	4224.91782
Rv1919c	550.0915003	-0.126828104	0.258156706	-0.491283398	0.62322602	0.936095666	506.0399435	446.3806132	625.4685772	514.1971327	574.1796099	634.2831253
Rv1920	377.7025206	-0.245211158	0.282195814	-0.868939741	0.384880091	0.877997563	326.1316428	344.3044657	365.5335841	320.0711434	389.6569319	520.5173559
Rv1921c	240.1343608	-0.157781099	0.326869364	-0.482703844	0.629306034	0.936095666	209.7654229	182.2788348	288.9455951	185.6033849	271.876499	302.3364283
Rv1922	1017.534271	0.423687286	0.337096675	1.256871742	0.208800082	0.813368031	1204.237263	1032.103269	1260.220547	539.7649459	953.0400021	1115.839601
Rv1923	1213.79552	0.249522368	0.243244399	1.025809305	0.304981479	0.861060013	1291.511928	1254.888511	1408.754829	908.1308476	1228.842516	1190.644491
Rv1924c	304.9672512	-0.134350825	0.268931225	-0.499573171	0.617375653	0.934824223	306.2268947	264.1017784	301.7102599	250.9433521	367.0823489	339.738873
Rv1925	14549.35761	0.376570727	0.259794443	1.44949493	0.147199415	0.748612011	15537.18707	19760.64595	14014.44157	11424.07773	14511.53082	12048.26251
Rv1926c	2916.580855	0.958831424	0.41814932	2.293035952	0.021845935	0.522509296	4155.498961	3696.614769	3701.752804	893.926507	2533.260809	2518.431279
Rv1927	1001.780206	1.031818815	0.405887223	2.542131798	0.011017862	0.395097583	1587.786449	1109.065444	1339.129384	332.381572	909.8538434	732.4645427
Rv1928c	463.8824987	0.360334495	0.359697967	1.001769616	0.316454875	0.862797627	546.615007	448.0008695	569.7682216	240.5268356	546.6975089	431.6865496
Rv1929c	378.802349	0.055473741	0.383232967	0.144752006	0.884906677	0.984373571	327.6627773	348.3551065	482.7364158	225.3755388	534.9194656	353.7647898
Rv1931c	65.38263557	-0.082488911	0.343519197	-0.240128969	0.810230277	0.977798907	68.13548407	60.7596116	60.34205198	48.29475832	62.81623083	91.94767664
Rv1932	567.0790854	0.146629186	0.294547082	0.497812386	0.618616285	0.934824223	520.5857209	782.5837973	483.8968399	481.0536711	588.902164	545.452319
Rv1933c	280.9807781	0.100283556	0.311822639	0.321604474	0.747752354	0.968199338	253.4027553	388.0513861	230.9243912	304.9198467	274.8210099	233.7652796
Rv1934c	83.63591592	-0.467235396	0.45404744	-1.029045325	0.303458377	0.857987258	68.13548407	70.48114945	70.78586867	57.76431878	64.77923804	169.8694365
Rv1935c	124.7054608	-1.295699432	0.764912422	-1.693918668	0.090280739	0.697895311	83.4468288	64.00012421	68.46502051	42.61302205	47.11217312	442.595596
Rv1936	401.3041742	-1.817450935	1.174207659	-1.547810493	NA	NA	192.1573764	174.9876814	164.7802189	115.5286376	117.7804328	1642.590698
Rv1937	833.8536125	-0.609332889	0.588390781	-1.035592176	0.300392443	0.856286016	838.2961242	626.2290635	515.22829	440.3345612	476.0292492	2107.004387
Rv1938	152.9915034	-0.631374874	0.600013628	-1.052267557	0.292676812	0.854869464	159.2379852	112.6078135	87.03180574	89.96082432	79.50179214	389.6087993
Rv1939	78.4669902	-0.372084458	0.471624311	-0.788942489	0.430145621	0.89162476	74.26002196	68.05076499	61.50247606	52.0825825	55.94570558	158.9603901
Rv1940	182.255223	0.256541073	0.368523366	0.696132448	0.486345887	0.907541679	234.2635744	223.5953707	136.930041	219.6938026	113.8544184	165.1941309
Rv1941	994.9945385	0.383684039	0.231395072	1.658134014	0.09729042	0.697895311	1196.581591	1053.976729	1130.253051	932.7517048	917.7058722	738.6982835
Rv1942c	413.0146298	0.121864684	0.300905328	0.404993441	0.685482332	0.949083181	468.5271489	322.4310055	500.142777	316.2833192	424.9910617	445.7124664
Rv1943c	219.4269501	-0.096175031	0.301598308	-0.318884516	0.749814086	0.968199338	243.4503813	166.0762717	226.2826949	177.0807805	243.4128945	260.2586779
Rv1944c	65.79393315	0.310537672	0.328749916	0.944601523	0.344862349	0.86475361	81.15012709	59.13935529	78.9088372	52.0825825	73.6127705	49.86992631
Rv1945	685.2516703	0.155469749	0.330706983	0.470113293	0.638274078	0.93827478	799.2521951	772.8622595	594.1371272	463.0615063	885.3162532	596.8806805
Rv1946c	588.2722244	0.239820265	0.320848975	0.747455295	0.454788779	0.902651521	795.4243589	471.494586	644.0353625	416.66066	648.773884	553.244495
Rv1947	212.2841531	0.028517771	0.295608411	0.096471447	0.92314615	0.988874363	251.8716209	197.6712697	192.6303967	159.0886156	235.5608656	236.88215
Rv1948c	373.1984748	-0.177940942	0.31089037	-0.572359131	0.567078697	0.92590106	348.3330927	321.6208774	380.6190971	271.7763851	497.6223286	419.2190681
Rv1950c	49.87844723	-0.629270259	0.432050577	-1.456473598	0.145261743	0.748612011	43.63733249	18.63294756	55.70035567	53.02953855	62.81623083	65.45427828
Rv1951c	20.809981	0.117784781	0.437104677	0.269465843	0.787571223	0.977454212	21.43588263	21.87346017	20.88763338	20.833033	11.77804328	28.05183355
Rv1952	35.73066913	-0.545080505	0.375134682	-1.453026154	0.146216492	0.748612011	27.56042052	26.7342291	33.65229822	56.81736273	35.33412984	34.28557434
Rv1953	133.6632377	-0.305450299	0.322906285	-0.945941014	0.344178673	0.86475361	98.75817353	103.6964038	157.8176744	162.8764398	161.9480951	116.8826398
Rv1954c	3972.619864	-0.602597905	0.674603758	-0.893262004	0.371716881	0.876134978	2443.69062	812.5585391	6208.268809	2816.247279	3058.365238	8496.588695
Rv1955	2614.893516	-0.408055629	0.64682383	-0.630860538	0.528131716	0.916253331	1358.881845	736.4064925	4647.498426	1870.23819	2129.862826	4946.473316
Rv1956	700.7806188	-0.243979892	0.601270043	-0.405774235	0.684908491	0.949083181	436.3733249	222.7852425	1266.022667	507.5684404	612.4582506	1159.475787
Rv1957	986.6265615	-0.273405803	0.566737677	-0.482420376	0.629507349	0.936095666	564.2230534	379.1399764	1737.154843	776.5039573	871.5752027	1591.162336
Rv1958c	743.7124393	-0.264900393	0.411324261	-0.644018401	0.519563502	0.915438895	535.8970657	426.1274093	1065.269302	616.4683856	819.5555116	998.9569614
Rv1959c	256.2243549	0.060739357	0.356974169	0.170150566	0.864891727	0.98396808	209.7654229	198.4813979	377.1378249	196.9668575	280.7100315	274.2845947
Rv1960c	45.57419155	-0.132208315	0.402057341	-0.328829501	0.742284563	0.968199338	33.68495841	33.21525434	63.82332421	35.98432973	49.07518033	57.6621023
Rv1961	136.1953471	-0.320357108	0.362408332	-0.883967282	0.376713875	0.876314171	136.2709681	72.91153391	154.3364022	151.5129673	127.5954689	174.5447421
Rv1962c	387.6902869	-0.23583131	0.273067316	-0.863637997	0.387786784	0.877997563	359.8166012	306.2284424	401.5067305	378.7824182	367.0823489	512.7251799
Rv1962A	81.45179885	-0.465388787	0.32994998	-1.410482849	0.158397157	0.767108686	75.79115643	59.94948344	68.46502051	73.86257155	84.40931017	126.233251
Rv1963c	330.453666	-0.389866532	0.422364267	-0.923057564	0.355977208	0.870943936	290.9155499	298.937289	266.8975376	238.6329235	256.1724413	631.1662549
Rv1964	176.9326266	-0.854373107	0.709766896	-1.20373761	0.228691011	0.8253018	176.0804644	93.16473778	107.9194391	56.81736273	96.18735345	531.4264023
Rv1965	79.52577963	-0.885900384	0.598852522	-1.479329805	0.139052191	0.748612011	71.19775301	53.4684582	41.77526675	36.93128577	61.83472722	211.9471868
Rv1966	153.5303696	-0.512671257	0.497084642	-1.031356058	0.302373879	0.857377659	157.7068508	98.83563486	121.844528	96.58951664	115.8174256	330.3882618
Rv1967	78.27275029	-0.604047391	0.41720758	-1.447834172	0.147663433	0.748612011	70.43218578	56.70897082	58.02120383	53.97649459	82.44630296	148.0513437
Rv1968	88.30554633	-0.60634072	0.482091333	-1.257729975	0.208489428	0.813368031	94.93033735	50.22794559	63.82332421	52.0825825	94.22434624	174.5447421
Rv1969	83.17893769	-0.457507169	0.349316485	-1.309721094	0.190290205	0.798713231	92.63363564	57.51909898	59.1816279	72.9156155	103.0578787	113.7657694
Rv1970	74.65119137	-0.614683193	0.525782031	-1.169083683	0.242369917	0.831826425	77.32229091	48.60768928	49.89823529	35.98432973	75.57577771	160.5188253
Rv1971	98.21102602	-0.129916405	0.420655563	-0.308842713	0.757441176	0.96909903	121.7251906	71.2912776	87.03180574	62.499099	89.31682821	157.4019549
Rv1972	32.51847301	-0.436836428	0.413447038	-1.056571671	0.290707115	0.853365001	31.3882567	21.87346017	29.01060191	22.72694509	40.24164787	49.86992631
Rv1973	36.8405841	-0.07343736	0.39840706	-0.184327456	0.853756576	0.980753997	35.98166012	35.6456388	34.8127223	26.51476927	30.42661181	57.6621023
Rv1974	50.18034422	-0.223365862	0.334008621	-0.668742805	0.503659557	0.915318038	41.34063078	43.74692035	54.5399316	46.40084623	66.74224525	48.31149112
Rv1975	143.092737	-0.11540393	0.346743087	-0.332822584	0.739268209	0.968199338	124.7874596	157.9749901	128.8070725	93.7486485	186.4856853	166.7525661
Rv1976c	267.3815132	-1.138930904	0.50396346	-2.259947386	0.023824516	0.537260653	175.3148972	170.1269125	155.4968263	134.4677585	629.1438119	339.738873
Rv1977	418.0603837	-0.027106765	0.287447479	-0.094301625	0.924869559	0.989386138	434.0766232	404.2539491	403.8275786	311.548539	526.0859332	428.5696792
Rv1978	711.5464741	-0.057040555	0.27997224	-0.203736468	0.838559442	0.978508262	633.1241047	612.4568849	847.1095759	582.377968	808.7589719	785.4513394
Rv1979c	2636.105318	-0.130286133	0.385667831	-0.337819548	0.735499177	0.967349301	2304.357382	1604.053746	3643.7316	2014.175509	3426.429091	2823.884577
Rv1980c	20506.87404	-0.008089909	0.456324571	-0.01772841	0.985855516	0.997828128	16642.66616	13735.72286	30969.39775	11367.26037	20168.91761	30157.2795
Rv1981c	1720.660315	0.145779662	0.242988061	0.59994578	0.548542371	0.919133497	1861.85952	1591.901824	1968.079234	1604.143541	1423.18023	1874.797542
[truncated: 1,963 more rows]
